# Supplementary material for: Identification of cellular senescence-related genes and immune cell infiltration characteristics in intervertebral disc degeneration
Source: Front Immunol. 2024 Sep 12;15:1439976. doi: 10.3389/fimmu.2024.1439976 (PMC11424418; doi:10.3389/fimmu.2024.1439976)
Supplement: Supplementary file 2 [file Table2.xlsx]

## Sheet: Supplementary Table S2
ONTOLOGY	ID	Description	GeneRatio	BgRatio	pvalue	p.adjust	qvalue	geneID	Count
BP	GO:0006809	nitric oxide biosynthetic process	4/34	77/18614	1.14228e-05	0.00706117	0.00499195	NQO1/SOD2/AGT/ARG2	4
BP	GO:0046209	nitric oxide metabolic process	4/34	83/18614	1.53916e-05	0.00706117	0.00499195	NQO1/SOD2/AGT/ARG2	4
BP	GO:2001057	reactive nitrogen species metabolic process	4/34	84/18614	1.61403e-05	0.00706117	0.00499195	NQO1/SOD2/AGT/ARG2	4
BP	GO:0031667	response to nutrient levels	7/34	477/18614	2.05035e-05	0.00706117	0.00499195	CCND1/GDF15/NQO1/SOD2/MAP3K5/ATF3/PRKD1	7
BP	GO:1901214	regulation of neuron death	6/34	327/18614	2.49335e-05	0.00706117	0.00499195	CCND1/NQO1/HIPK2/SOD2/MAP3K5/FOXQ1	6
BP	GO:0010661	positive regulation of muscle cell apoptotic process	3/34	34/18614	3.20528e-05	0.00717913	0.00507534	SOD2/MAP3K5/AGT	3
BP	GO:1901654	response to ketone	5/34	208/18614	3.549e-05	0.00717913	0.00507534	CCND1/AHR/NQO1/TXNIP/CKB	5
BP	GO:0043523	regulation of neuron apoptotic process	5/34	219/18614	4.53792e-05	0.00803211	0.00567837	CCND1/NQO1/HIPK2/SOD2/FOXQ1	5
BP	GO:0070997	neuron death	6/34	373/18614	5.20338e-05	0.00818665	0.00578762	CCND1/NQO1/HIPK2/SOD2/MAP3K5/FOXQ1	6
BP	GO:0045663	positive regulation of myoblast differentiation	3/34	43/18614	6.53651e-05	0.00844437	0.00596981	IGFBP3/SOX4/MAP3K5	3
BP	GO:0032355	response to estradiol	4/34	120/18614	6.55989e-05	0.00844437	0.00596981	CCND1/NQO1/TXNIP/AGT	4
BP	GO:0042542	response to hydrogen peroxide	4/34	129/18614	8.69034e-05	0.00888316	0.00628002	NQO1/SOD2/TXNIP/MAP3K5	4
BP	GO:0042692	muscle cell differentiation	6/34	410/18614	8.77894e-05	0.00888316	0.00628002	GDF15/SOD2/RARB/HOPX/AGT/KRT19	6
BP	GO:0097305	response to alcohol	5/34	252/18614	8.82296e-05	0.00888316	0.00628002	CCND1/AHR/NQO1/SOD2/PMVK	5
BP	GO:0034198	cellular response to amino acid starvation	3/34	49/18614	9.68563e-05	0.00888316	0.00628002	MAP3K5/ATF3/PRKD1	3
BP	GO:0051402	neuron apoptotic process	5/34	259/18614	0.000100375	0.00888316	0.00628002	CCND1/NQO1/HIPK2/SOD2/FOXQ1	5
BP	GO:1990928	response to amino acid starvation	3/34	52/18614	0.000115747	0.00964107	0.00681583	MAP3K5/ATF3/PRKD1	3
BP	GO:1901725	regulation of histone deacetylase activity	2/34	10/18614	0.0001444	0.0107616	0.00760798	PRMT6/PRKD1	2
BP	GO:1903596	regulation of gap junction assembly	2/34	10/18614	0.0001444	0.0107616	0.00760798	HOPX/AGT	2
BP	GO:0043524	negative regulation of neuron apoptotic process	4/34	155/18614	0.000176563	0.0125007	0.00883745	CCND1/HIPK2/SOD2/FOXQ1	4
BP	GO:0051146	striated muscle cell differentiation	5/34	297/18614	0.000190367	0.0128362	0.00907462	GDF15/RARB/HOPX/AGT/KRT19	5
BP	GO:0150065	regulation of deacetylase activity	2/34	12/18614	0.000211301	0.0136001	0.00961472	PRMT6/PRKD1	2
BP	GO:0007568	aging	4/34	169/18614	0.000245867	0.0151369	0.0107011	NQO1/SOD2/IGFBP1/AGT	4
BP	GO:0043627	response to estrogen	3/34	70/18614	0.000280333	0.0155825	0.0110162	CCND1/CKB/KRT19	3
BP	GO:0048660	regulation of smooth muscle cell proliferation	4/34	176/18614	0.000287019	0.0155825	0.0110162	IGFBP3/SOD2/MAP3K5/AGT	4
BP	GO:0001976	nervous system process involved in regulation of systemic arterial blood pressure	2/34	14/18614	0.000290673	0.0155825	0.0110162	SOD2/AGT	2
BP	GO:0071496	cellular response to external stimulus	5/34	327/18614	0.000297123	0.0155825	0.0110162	IRF1/MAP3K5/AGT/ATF3/PRKD1	5
BP	GO:0048659	smooth muscle cell proliferation	4/34	180/18614	0.000312641	0.0155913	0.0110224	IGFBP3/SOD2/MAP3K5/AGT	4
BP	GO:0006801	superoxide metabolic process	3/34	74/18614	0.000330324	0.0155913	0.0110224	NQO1/SOD2/AGT	3
BP	GO:0045661	regulation of myoblast differentiation	3/34	74/18614	0.000330324	0.0155913	0.0110224	IGFBP3/SOX4/MAP3K5	3
BP	GO:0010663	positive regulation of striated muscle cell apoptotic process	2/34	18/18614	0.00048648	0.0201158	0.014221	MAP3K5/AGT	2
BP	GO:0010666	positive regulation of cardiac muscle cell apoptotic process	2/34	18/18614	0.00048648	0.0201158	0.014221	MAP3K5/AGT	2
BP	GO:0016264	gap junction assembly	2/34	18/18614	0.00048648	0.0201158	0.014221	HOPX/AGT	2
BP	GO:0010660	regulation of muscle cell apoptotic process	3/34	85/18614	0.000496451	0.0201158	0.014221	SOD2/MAP3K5/AGT	3
BP	GO:0010038	response to metal ion	5/34	367/18614	0.000503924	0.0201158	0.014221	CCND1/NQO1/SOD2/TXNIP/MT1G	5
BP	GO:0000302	response to reactive oxygen species	4/34	205/18614	0.000511419	0.0201158	0.014221	NQO1/SOD2/TXNIP/MAP3K5	4
BP	GO:0010657	muscle cell apoptotic process	3/34	90/18614	0.000586828	0.0224581	0.0158769	SOD2/MAP3K5/AGT	3
BP	GO:1901215	negative regulation of neuron death	4/34	219/18614	0.000655439	0.0241896	0.0171011	CCND1/HIPK2/SOD2/FOXQ1	4
BP	GO:0016575	histone deacetylation	3/34	94/18614	0.00066624	0.0241896	0.0171011	PRMT6/HOPX/PRKD1	3
BP	GO:1904705	regulation of vascular associated smooth muscle cell proliferation	3/34	95/18614	0.000687109	0.0242074	0.0171136	SOD2/MAP3K5/AGT	3
BP	GO:0001657	ureteric bud development	3/34	97/18614	0.00073009	0.0242074	0.0171136	RARB/AGT/ARG2	3
BP	GO:1990874	vascular associated smooth muscle cell proliferation	3/34	97/18614	0.00073009	0.0242074	0.0171136	SOD2/MAP3K5/AGT	3
BP	GO:0072163	mesonephric epithelium development	3/34	98/18614	0.000752208	0.0242074	0.0171136	RARB/AGT/ARG2	3
BP	GO:0072164	mesonephric tubule development	3/34	98/18614	0.000752208	0.0242074	0.0171136	RARB/AGT/ARG2	3
BP	GO:0019430	removal of superoxide radicals	2/34	23/18614	0.00079985	0.0251686	0.0177932	NQO1/SOD2	2
BP	GO:0009743	response to carbohydrate	4/34	234/18614	0.00083947	0.0254562	0.0179965	SOX4/NQO1/SOD2/TXNIP	4
BP	GO:0001823	mesonephros development	3/34	102/18614	0.000844944	0.0254562	0.0179965	RARB/AGT/ARG2	3
BP	GO:0072593	reactive oxygen species metabolic process	4/34	237/18614	0.000880239	0.0257677	0.0182167	NQO1/SOD2/AGT/ARG2	4
BP	GO:1901796	regulation of signal transduction by p53 class mediator	3/34	106/18614	0.000944654	0.0257677	0.0182167	SOX4/HIPK2/PRMT6	3
BP	GO:0043567	regulation of insulin-like growth factor receptor signaling pathway	2/34	25/18614	0.00094627	0.0257677	0.0182167	IGFBP3/IGFBP1	2
BP	GO:0071450	cellular response to oxygen radical	2/34	25/18614	0.00094627	0.0257677	0.0182167	NQO1/SOD2	2
BP	GO:0071451	cellular response to superoxide	2/34	25/18614	0.00094627	0.0257677	0.0182167	NQO1/SOD2	2
BP	GO:0090398	cellular senescence	3/34	108/18614	0.000997187	0.0266418	0.0188346	MAP3K5/PRMT6/ARG2	3
BP	GO:0045445	myoblast differentiation	3/34	110/18614	0.00105154	0.0271206	0.0191731	IGFBP3/SOX4/MAP3K5	3
BP	GO:0033002	muscle cell proliferation	4/34	249/18614	0.00105739	0.0271206	0.0191731	IGFBP3/SOD2/MAP3K5/AGT	4
BP	GO:0006979	response to oxidative stress	5/34	434/18614	0.00107257	0.0271206	0.0191731	NQO1/SOD2/TXNIP/MAP3K5/PRKD1	5
BP	GO:0009410	response to xenobiotic stimulus	5/34	440/18614	0.0011402	0.028325	0.0200246	CCND1/AHR/NQO1/SOD2/TXNIP	5
BP	GO:0000303	response to superoxide	2/34	28/18614	0.00118822	0.0290089	0.020508	NQO1/SOD2	2
BP	GO:0006476	protein deacetylation	3/34	116/18614	0.00122575	0.0294179	0.0207972	PRMT6/HOPX/PRKD1	3
BP	GO:0000305	response to oxygen radical	2/34	29/18614	0.00127477	0.0300846	0.0212686	NQO1/SOD2	2
BP	GO:0060325	face morphogenesis	2/34	31/18614	0.00145669	0.0338143	0.0239053	ASPH/CRISPLD2	2
BP	GO:0045471	response to ethanol	3/34	126/18614	0.00155468	0.0355069	0.0251019	CCND1/NQO1/SOD2	3
BP	GO:0035601	protein deacylation	3/34	127/18614	0.00159031	0.0357442	0.0252696	PRMT6/HOPX/PRKD1	3
BP	GO:0098732	macromolecule deacylation	3/34	131/18614	0.00173797	0.0384526	0.0271844	PRMT6/HOPX/PRKD1	3
BP	GO:0034599	cellular response to oxidative stress	4/34	290/18614	0.0018519	0.0398074	0.0281422	NQO1/SOD2/MAP3K5/PRKD1	4
BP	GO:0048048	embryonic eye morphogenesis	2/34	35/18614	0.00185543	0.0398074	0.0281422	HIPK2/RARB	2
BP	GO:0030224	monocyte differentiation	2/34	36/18614	0.00196233	0.0414725	0.0293193	PIR/MT1G	2
BP	GO:0060323	head morphogenesis	2/34	37/18614	0.00207209	0.0431483	0.030504	ASPH/CRISPLD2	2
BP	GO:0001822	kidney development	4/34	310/18614	0.00235988	0.0465539	0.0329117	SOX4/RARB/AGT/ARG2	4
BP	GO:0035107	appendage morphogenesis	3/34	146/18614	0.00236715	0.0465539	0.0329117	ASPH/SOX4/RARB	3
BP	GO:0035108	limb morphogenesis	3/34	146/18614	0.00236715	0.0465539	0.0329117	ASPH/SOX4/RARB	3
BP	GO:0072073	kidney epithelium development	3/34	146/18614	0.00236715	0.0465539	0.0329117	RARB/AGT/ARG2	3
BP	GO:0031063	regulation of histone deacetylation	2/34	40/18614	0.00241847	0.0465624	0.0329177	PRMT6/PRKD1	2
BP	GO:0030198	extracellular matrix organization	4/34	314/18614	0.00247193	0.0465624	0.0329177	NTN4/CRISPLD2/AGT/TGFBI	4
BP	GO:0043062	extracellular structure organization	4/34	315/18614	0.00250051	0.0465624	0.0329177	NTN4/CRISPLD2/AGT/TGFBI	4
BP	GO:2000377	regulation of reactive oxygen species metabolic process	3/34	150/18614	0.00255578	0.0465624	0.0329177	SOD2/AGT/ARG2	3
BP	GO:0045229	external encapsulating structure organization	4/34	317/18614	0.00255834	0.0465624	0.0329177	NTN4/CRISPLD2/AGT/TGFBI	4
BP	GO:0072001	renal system development	4/34	320/18614	0.00264682	0.0465624	0.0329177	SOX4/RARB/AGT/ARG2	4
BP	GO:0034614	cellular response to reactive oxygen species	3/34	152/18614	0.00265349	0.0465624	0.0329177	NQO1/SOD2/MAP3K5	3
BP	GO:0045429	positive regulation of nitric oxide biosynthetic process	2/34	42/18614	0.00266353	0.0465624	0.0329177	SOD2/AGT	2
BP	GO:0085029	extracellular matrix assembly	2/34	42/18614	0.00266353	0.0465624	0.0329177	NTN4/AGT	2
BP	GO:0042554	superoxide anion generation	2/34	43/18614	0.00279027	0.0475223	0.0335963	SOD2/AGT	2
BP	GO:0007584	response to nutrient	3/34	156/18614	0.00285578	0.0475223	0.0335963	CCND1/NQO1/SOD2	3
BP	GO:0002347	response to tumor cell	2/34	44/18614	0.0029198	0.0475223	0.0335963	AHR/TXNIP	2
BP	GO:0046640	regulation of alpha-beta T cell proliferation	2/34	44/18614	0.0029198	0.0475223	0.0335963	IRF1/ARG2	2
BP	GO:0051602	response to electrical stimulus	2/34	44/18614	0.0029198	0.0475223	0.0335963	NQO1/SOD2	2
BP	GO:1904407	positive regulation of nitric oxide metabolic process	2/34	44/18614	0.0029198	0.0475223	0.0335963	SOD2/AGT	2
BP	GO:0008631	intrinsic apoptotic signaling pathway in response to oxidative stress	2/34	45/18614	0.00305212	0.0491114	0.0347197	SOD2/MAP3K5	2
MF	GO:0031994	insulin-like growth factor I binding	2/35	13/18369	0.000271501	0.0317656	0.0222917	IGFBP3/IGFBP1	2
MF	GO:0005520	insulin-like growth factor binding	2/35	19/18369	0.000590955	0.0345709	0.0242603	IGFBP3/IGFBP1	2
