# Supplementary material for: Identification of cellular senescence-related genes and immune cell infiltration characteristics in intervertebral disc degeneration
Source: Front Immunol. 2024 Sep 12;15:1439976. doi: 10.3389/fimmu.2024.1439976 (PMC11424418; doi:10.3389/fimmu.2024.1439976)
Supplement: Supplementary file 3 [file Table3.xlsx]

## Sheet: Supplementary Table S3
ID	Description	GeneRatio	BgRatio	pvalue	p.adjust	qvalue	geneID	Count
hsa05208	Chemical carcinogenesis - reactive oxygen species	5/25	223/8644	0.000380653	0.0411105	0.0372639	196/1728/6648/4217/5587	5
hsa05223	Non-small cell lung cancer	3/25	72/8644	0.00111743	0.0603412	0.0546952	595/5915/11186	3
hsa05219	Bladder cancer	2/25	41/8644	0.00614591	0.178389	0.161697	595/11186	2
hsa00330	Arginine and proline metabolism	2/25	50/8644	0.00903667	0.178389	0.161697	1152/384	2
hsa04934	Cushing syndrome	3/25	155/8644	0.00973838	0.178389	0.161697	595/196/183	3
hsa04218	Cellular senescence	3/25	156/8644	0.00991049	0.178389	0.161697	595/3486/28996	3
hsa04917	Prolactin signaling pathway	2/25	70/8644	0.0171984	0.257855	0.233728	595/3659	2
hsa04115	p53 signaling pathway	2/25	74/8644	0.0191004	0.257855	0.233728	595/3486	2
hsa04146	Peroxisome	2/25	83/8644	0.0236871	0.257992	0.233852	6648/10654	2
hsa00920	Sulfur metabolism	1/25	10/8644	0.028563	0.257992	0.233852	8991	1
hsa05222	Small cell lung cancer	2/25	92/8644	0.0286809	0.257992	0.233852	595/5915	2
hsa00130	Ubiquinone and other terpenoid-quinone biosynthesis	1/25	11/8644	0.0313758	0.257992	0.233852	1728	1
hsa04925	Aldosterone synthesis and secretion	2/25	98/8644	0.0322251	0.257992	0.233852	183/5587	2
hsa04933	AGE-RAGE signaling pathway in diabetic complications	2/25	100/8644	0.0334434	0.257992	0.233852	595/183	2
hsa04668	TNF signaling pathway	2/25	114/8644	0.0424642	0.305742	0.277135	3659/4217	2
hsa04068	FoxO signaling pathway	2/25	131/8644	0.0544969	0.316762	0.287124	595/6648	2
hsa05206	MicroRNAs in cancer	3/25	310/8644	0.0586861	0.316762	0.287124	595/6659/11186	3
hsa05418	Fluid shear stress and atherosclerosis	2/25	139/8644	0.0605341	0.316762	0.287124	1728/4217	2
hsa00220	Arginine biosynthesis	1/25	22/8644	0.0618053	0.316762	0.287124	384	1
hsa04936	Alcoholic liver disease	2/25	142/8644	0.062856	0.316762	0.287124	595/4217	2
hsa00900	Terpenoid backbone biosynthesis	1/25	23/8644	0.0645257	0.316762	0.287124	10654	1
hsa04614	Renin-angiotensin system	1/25	23/8644	0.0645257	0.316762	0.287124	183	1
hsa05226	Gastric cancer	2/25	149/8644	0.0683914	0.321142	0.291094	595/5915	2
hsa04390	Hippo signaling pathway	2/25	157/8644	0.0749108	0.337099	0.305557	595/11186	2
hsa04392	Hippo signaling pathway - multiple species	1/25	29/8644	0.0806894	0.34366	0.311505	11186	1
hsa05225	Hepatocellular carcinoma	2/25	168/8644	0.0841906	0.34366	0.311505	595/1728	2
hsa04530	Tight junction	2/25	170/8644	0.085915	0.34366	0.311505	595/4217	2
hsa05216	Thyroid cancer	1/25	37/8644	0.101825	0.392752	0.356003	595	1
hsa05207	Chemical carcinogenesis - receptor activation	2/25	212/8644	0.124416	0.458325	0.415441	595/196	2
hsa05417	Lipid and atherosclerosis	2/25	215/8644	0.127313	0.458325	0.415441	6648/4217	2
hsa04340	Hedgehog signaling pathway	1/25	56/8644	0.150167	0.465697	0.422123	595	1
hsa05213	Endometrial cancer	1/25	58/8644	0.155108	0.465697	0.422123	595	1
hsa04978	Mineral absorption	1/25	60/8644	0.160021	0.465697	0.422123	4495	1
hsa04213	Longevity regulating pathway - multiple species	1/25	61/8644	0.162468	0.465697	0.422123	6648	1
hsa04927	Cortisol synthesis and secretion	1/25	65/8644	0.172185	0.465697	0.422123	183	1
hsa05221	Acute myeloid leukemia	1/25	67/8644	0.177003	0.465697	0.422123	595	1
hsa05416	Viral myocarditis	1/25	67/8644	0.177003	0.465697	0.422123	595	1
hsa04924	Renin secretion	1/25	69/8644	0.181794	0.465697	0.422123	183	1
hsa05218	Melanoma	1/25	72/8644	0.18893	0.465697	0.422123	595	1
hsa00562	Inositol phosphate metabolism	1/25	73/8644	0.191296	0.465697	0.422123	8821	1
hsa01524	Platinum drug resistance	1/25	73/8644	0.191296	0.465697	0.422123	4217	1
hsa01230	Biosynthesis of amino acids	1/25	75/8644	0.196007	0.465697	0.422123	384	1
hsa05214	Glioma	1/25	75/8644	0.196007	0.465697	0.422123	595	1
hsa05133	Pertussis	1/25	76/8644	0.198352	0.465697	0.422123	3659	1
hsa05212	Pancreatic cancer	1/25	76/8644	0.198352	0.465697	0.422123	595	1
hsa05220	Chronic myeloid leukemia	1/25	76/8644	0.198352	0.465697	0.422123	595	1
hsa05016	Huntington disease	2/25	306/8644	0.221146	0.470389	0.426376	6648/4217	2
hsa04610	Complement and coagulation cascades	1/25	86/8644	0.22145	0.470389	0.426376	5055	1
hsa05210	Colorectal cancer	1/25	86/8644	0.22145	0.470389	0.426376	595	1
hsa04260	Cardiac muscle contraction	1/25	87/8644	0.223725	0.470389	0.426376	444	1
hsa04211	Longevity regulating pathway	1/25	89/8644	0.228254	0.470389	0.426376	6648	1
hsa05150	Staphylococcus aureus infection	1/25	96/8644	0.243909	0.470389	0.426376	3880	1
hsa04070	Phosphatidylinositol signaling system	1/25	97/8644	0.24612	0.470389	0.426376	8821	1
hsa05215	Prostate cancer	1/25	97/8644	0.24612	0.470389	0.426376	595	1
hsa05410	Hypertrophic cardiomyopathy	1/25	97/8644	0.24612	0.470389	0.426376	183	1
hsa05165	Human papillomavirus infection	2/25	331/8644	0.248139	0.470389	0.426376	595/3659	2
hsa01522	Endocrine resistance	1/25	98/8644	0.248325	0.470389	0.426376	595	1
hsa05146	Amoebiasis	1/25	102/8644	0.257084	0.470389	0.426376	384	1
hsa05414	Dilated cardiomyopathy	1/25	103/8644	0.259258	0.470389	0.426376	183	1
hsa04625	C-type lectin receptor signaling pathway	1/25	104/8644	0.261426	0.470389	0.426376	3659	1
hsa04659	Th17 cell differentiation	1/25	108/8644	0.270038	0.470389	0.426376	196	1
hsa04931	Insulin resistance	1/25	108/8644	0.270038	0.470389	0.426376	183	1
hsa04722	Neurotrophin signaling pathway	1/25	119/8644	0.293227	0.479337	0.434487	4217	1
hsa04935	Growth hormone synthesis, secretion and action	1/25	120/8644	0.2953	0.479337	0.434487	3486	1
hsa04071	Sphingolipid signaling pathway	1/25	121/8644	0.297366	0.479337	0.434487	4217	1
hsa04152	AMPK signaling pathway	1/25	121/8644	0.297366	0.479337	0.434487	595	1
hsa04919	Thyroid hormone signaling pathway	1/25	121/8644	0.297366	0.479337	0.434487	595	1
hsa04270	Vascular smooth muscle contraction	1/25	134/8644	0.323711	0.487155	0.441573	183	1
hsa04210	Apoptosis	1/25	136/8644	0.327679	0.487155	0.441573	4217	1
hsa04915	Estrogen signaling pathway	1/25	137/8644	0.329655	0.487155	0.441573	3880	1
hsa05162	Measles	1/25	138/8644	0.331625	0.487155	0.441573	595	1
hsa04371	Apelin signaling pathway	1/25	139/8644	0.333589	0.487155	0.441573	595	1
hsa05017	Spinocerebellar ataxia	1/25	143/8644	0.341391	0.487155	0.441573	4217	1
hsa05224	Breast cancer	1/25	147/8644	0.349106	0.487155	0.441573	595	1
hsa04072	Phospholipase D signaling pathway	1/25	148/8644	0.351021	0.487155	0.441573	183	1
hsa01240	Biosynthesis of cofactors	1/25	153/8644	0.360516	0.487155	0.441573	1728	1
hsa04261	Adrenergic signaling in cardiomyocytes	1/25	154/8644	0.362398	0.487155	0.441573	183	1
hsa04921	Oxytocin signaling pathway	1/25	154/8644	0.362398	0.487155	0.441573	595	1
hsa04932	Non-alcoholic fatty liver disease	1/25	155/8644	0.364276	0.487155	0.441573	4217	1
hsa04148	Efferocytosis	1/25	156/8644	0.366148	0.487155	0.441573	384	1
hsa04110	Cell cycle	1/25	157/8644	0.368015	0.487155	0.441573	595	1
hsa05160	Hepatitis C	1/25	158/8644	0.369877	0.487155	0.441573	595	1
hsa04630	JAK-STAT signaling pathway	1/25	166/8644	0.384581	0.500419	0.453596	595	1
hsa04141	Protein processing in endoplasmic reticulum	1/25	170/8644	0.39181	0.503755	0.45662	4217	1
hsa04310	Wnt signaling pathway	1/25	174/8644	0.398956	0.506909	0.459479	595	1
hsa04360	Axon guidance	1/25	182/8644	0.413009	0.518662	0.470132	59277	1
hsa04621	NOD-like receptor signaling pathway	1/25	186/8644	0.419916	0.518945	0.470388	10628	1
hsa05202	Transcriptional misregulation in cancer	1/25	193/8644	0.431816	0.518945	0.470388	3486	1
hsa05167	Kaposi sarcoma-associated herpesvirus infection	1/25	194/8644	0.433497	0.518945	0.470388	595	1
hsa05169	Epstein-Barr virus infection	1/25	202/8644	0.446773	0.518945	0.470388	595	1
hsa04510	Focal adhesion	1/25	203/8644	0.448411	0.518945	0.470388	595	1
hsa05415	Diabetic cardiomyopathy	1/25	203/8644	0.448411	0.518945	0.470388	183	1
hsa05203	Viral carcinogenesis	1/25	204/8644	0.450045	0.518945	0.470388	595	1
hsa05205	Proteoglycans in cancer	1/25	205/8644	0.451674	0.518945	0.470388	595	1
hsa04015	Rap1 signaling pathway	1/25	210/8644	0.45975	0.522663	0.473759	5587	1
hsa05166	Human T-cell leukemia virus 1 infection	1/25	222/8644	0.478669	0.538105	0.487756	595	1
hsa05163	Human cytomegalovirus infection	1/25	225/8644	0.483298	0.538105	0.487756	595	1
hsa04714	Thermogenesis	1/25	232/8644	0.493947	0.54435	0.493416	4217	1
hsa04014	Ras signaling pathway	1/25	236/8644	0.499937	0.545386	0.494356	11186	1
hsa04020	Calcium signaling pathway	1/25	253/8644	0.524644	0.566616	0.513599	444	1
hsa05012	Parkinson disease	1/25	266/8644	0.542743	0.580359	0.526056	4217	1
hsa04060	Cytokine-cytokine receptor interaction	1/25	297/8644	0.583271	0.616797	0.559085	9518	1
hsa04010	MAPK signaling pathway	1/25	301/8644	0.588242	0.616797	0.559085	4217	1
hsa04151	PI3K-Akt signaling pathway	1/25	359/8644	0.654228	0.674991	0.611834	595	1
hsa05014	Amyotrophic lateral sclerosis	1/25	364/8644	0.659415	0.674991	0.611834	4217	1
hsa04080	Neuroactive ligand-receptor interaction	1/25	367/8644	0.662491	0.674991	0.611834	183	1
hsa05010	Alzheimer disease	1/25	384/8644	0.679425	0.685774	0.621608	4217	1
hsa05022	Pathways of neurodegeneration - multiple diseases	1/25	476/8644	0.757817	0.757817	0.68691	4217	1
