# Supplementary material for: Identification of cellular senescence-related genes and immune cell infiltration characteristics in intervertebral disc degeneration
Source: Front Immunol. 2024 Sep 12;15:1439976. doi: 10.3389/fimmu.2024.1439976 (PMC11424418; doi:10.3389/fimmu.2024.1439976)
Supplement: Supplementary file 4 [file Table4.xlsx]

## Sheet: Supplementary Table S4
ONTOLOGY	ID	Description	GeneRatio	BgRatio	pvalue	p.adjust	qvalue	geneID	Count
BP	GO:0030198	extracellular matrix organization	18/202	314/18614	1.02797e-08	1.21918e-05	1.07475e-05	CYP1B1/EMILIN1/TNFRSF1A/COL8A2/RECK/SULF1/PXDN/SERAC1/LOXL3/NTN4/TGFB2/COL10A1/MMP1/ADAMTS6/MMP2/MFAP4/PDPN/ADAMTS5	18
BP	GO:0043062	extracellular structure organization	18/202	315/18614	1.07999e-08	1.21918e-05	1.07475e-05	CYP1B1/EMILIN1/TNFRSF1A/COL8A2/RECK/SULF1/PXDN/SERAC1/LOXL3/NTN4/TGFB2/COL10A1/MMP1/ADAMTS6/MMP2/MFAP4/PDPN/ADAMTS5	18
BP	GO:0045229	external encapsulating structure organization	18/202	317/18614	1.19138e-08	1.21918e-05	1.07475e-05	CYP1B1/EMILIN1/TNFRSF1A/COL8A2/RECK/SULF1/PXDN/SERAC1/LOXL3/NTN4/TGFB2/COL10A1/MMP1/ADAMTS6/MMP2/MFAP4/PDPN/ADAMTS5	18
BP	GO:0006690	icosanoid metabolic process	11/202	125/18614	1.18064e-07	9.06139e-05	7.98794e-05	PLA2G4A/CYP1B1/TNFRSF1A/AKR1B1/ABCC1/PTGES/CYP1A1/PTGR2/AKR1C3/PTGDS/TLR2	11
BP	GO:0033559	unsaturated fatty acid metabolic process	10/202	114/18614	4.63165e-07	0.000284383	0.000250694	PLA2G4A/CYP1B1/TNFRSF1A/AKR1B1/ELOVL1/PTGES/CYP1A1/PTGR2/AKR1C3/PTGDS	10
BP	GO:0006692	prostanoid metabolic process	7/202	50/18614	1.07465e-06	0.000471309	0.000415476	PLA2G4A/TNFRSF1A/AKR1B1/PTGES/PTGR2/AKR1C3/PTGDS	7
BP	GO:0006693	prostaglandin metabolic process	7/202	50/18614	1.07465e-06	0.000471309	0.000415476	PLA2G4A/TNFRSF1A/AKR1B1/PTGES/PTGR2/AKR1C3/PTGDS	7
BP	GO:0016101	diterpenoid metabolic process	8/202	88/18614	5.12013e-06	0.00196485	0.00173209	CYP1B1/LRP8/AKR1B1/RDH10/ALDH3A2/CYP1A1/AKR1C3/ADH1B	8
BP	GO:0006720	isoprenoid metabolic process	9/202	119/18614	6.03451e-06	0.00203115	0.00179053	CYP1B1/LRP8/AKR1B1/RDH10/ALDH3A2/CYP1A1/DPAGT1/AKR1C3/ADH1B	9
BP	GO:0006739	NADP metabolic process	6/202	43/18614	6.61613e-06	0.00203115	0.00179053	NQO1/TALDO1/NUDT12/TKT/PGD/ME2	6
BP	GO:0006721	terpenoid metabolic process	8/202	99/18614	1.23181e-05	0.00343787	0.00303061	CYP1B1/LRP8/AKR1B1/RDH10/ALDH3A2/CYP1A1/AKR1C3/ADH1B	8
BP	GO:0009636	response to toxic substance	12/202	242/18614	1.3909e-05	0.00355839	0.00313685	AHR/CYP1B1/NQO1/SLC47A1/GATA6/PXDN/MGST1/PTGES/CYP1A1/GSR/TLR2/MAP1B	12
BP	GO:0042572	retinol metabolic process	6/202	53/18614	2.27672e-05	0.00489456	0.00431474	CYP1B1/AKR1B1/RDH10/CYP1A1/AKR1C3/ADH1B	6
BP	GO:0019362	pyridine nucleotide metabolic process	7/202	79/18614	2.39148e-05	0.00489456	0.00431474	NQO1/TALDO1/NUDT12/KYNU/TKT/PGD/ME2	7
BP	GO:0046496	nicotinamide nucleotide metabolic process	7/202	79/18614	2.39148e-05	0.00489456	0.00431474	NQO1/TALDO1/NUDT12/KYNU/TKT/PGD/ME2	7
BP	GO:0048880	sensory system development	15/202	395/18614	2.84656e-05	0.00525936	0.00463631	CYP1B1/HIPK2/RARB/COL8A2/PXDN/SLC1A1/RDH10/LAMC3/WNT5B/SCO2/TGFB2/CYP1A1/ATF6/SEMA3A/SOX11	15
BP	GO:0062197	cellular response to chemical stress	14/202	349/18614	2.91235e-05	0.00525936	0.00463631	CYP1B1/NQO1/AKR1B1/ABCC1/SLC1A1/CAB39/MGST1/ZFP36L1/CHUK/GSR/STK26/MMP2/AKR1C3/PTPRK	14
BP	GO:0009100	glycoprotein metabolic process	15/202	401/18614	3.38526e-05	0.00577374	0.00508976	GALNT7/SULF1/C1GALT1C1/MGAT4B/TMTC1/SOAT1/UST/GLB1/DSE/MGAT1/DPAGT1/GLCE/POGLUT1/GANAB/ST6GALNAC2	15
BP	GO:0001523	retinoid metabolic process	7/202	85/18614	3.85486e-05	0.00591722	0.00521624	CYP1B1/LRP8/AKR1B1/RDH10/CYP1A1/AKR1C3/ADH1B	7
BP	GO:0072524	pyridine-containing compound metabolic process	7/202	85/18614	3.85486e-05	0.00591722	0.00521624	NQO1/TALDO1/NUDT12/KYNU/TKT/PGD/ME2	7
BP	GO:0006066	alcohol metabolic process	14/202	366/18614	4.88549e-05	0.00674032	0.00594184	PLA2G4A/CYP1B1/AKR1B1/LBR/RDH10/LIMA1/IP6K3/ALDH3A2/SOAT1/CYP1A1/DPAGT1/AKR1C3/ADH1B/VLDLR	14
BP	GO:0060485	mesenchyme development	13/202	320/18614	4.95275e-05	0.00674032	0.00594184	NRP2/RDH10/LOXL3/SEMA3E/TGFB2/ZFP36L1/SEMA3A/SEMA3C/PDPN/ADAMTS5/POGLUT1/SOX11/RFLNB	13
BP	GO:0051591	response to cAMP	7/202	89/18614	5.18825e-05	0.00674032	0.00594184	AHR/CYP1B1/GATA6/IGFBP5/ZFP36L1/THBD/RAP1A	7
BP	GO:0007584	response to nutrient	9/202	156/18614	5.26931e-05	0.00674032	0.00594184	KANK2/CYP1B1/NQO1/CCND1/KYNU/GCLM/CYP1A1/AKR1C3/MAP1B	9
BP	GO:0120254	olefinic compound metabolic process	9/202	158/18614	5.81816e-05	0.0071447	0.00629832	PLA2G4A/CYP1B1/AKR1B1/RDH10/ELOVL1/CYP1A1/AKR1C3/PTGDS/ADH1B	9
BP	GO:0046683	response to organophosphorus	8/202	129/18614	8.31376e-05	0.00954435	0.00841369	AHR/CYP1B1/GATA6/IGFBP5/ZFP36L1/NT5E/THBD/RAP1A	8
BP	GO:0001654	eye development	14/202	385/18614	8.39405e-05	0.00954435	0.00841369	CYP1B1/HIPK2/RARB/COL8A2/PXDN/SLC1A1/RDH10/LAMC3/WNT5B/SCO2/TGFB2/CYP1A1/ATF6/SOX11	14
BP	GO:0150063	visual system development	14/202	389/18614	9.36387e-05	0.0102668	0.00905057	CYP1B1/HIPK2/RARB/COL8A2/PXDN/SLC1A1/RDH10/LAMC3/WNT5B/SCO2/TGFB2/CYP1A1/ATF6/SOX11	14
BP	GO:0006081	cellular aldehyde metabolic process	6/202	69/18614	0.000102951	0.0108986	0.00960751	CYP1B1/TALDO1/RDH10/ALDH3A2/TKT/AKR1C3	6
BP	GO:0003148	outflow tract septum morphogenesis	4/202	25/18614	0.000142427	0.014114	0.012442	NRP2/GATA6/TGFB2/SEMA3C	4
BP	GO:0002138	retinoic acid biosynthetic process	3/202	10/18614	0.000142846	0.014114	0.012442	RDH10/CYP1A1/AKR1C3	3
BP	GO:0050919	negative chemotaxis	5/202	47/18614	0.000151714	0.014114	0.012442	NRP2/ITGAV/SEMA3E/SEMA3A/SEMA3C	5
BP	GO:1905314	semi-lunar valve development	5/202	47/18614	0.000151714	0.014114	0.012442	EMILIN1/TNFRSF1A/TGFB2/CDH11/ADAMTS5	5
BP	GO:0034308	primary alcohol metabolic process	7/202	107/18614	0.000166626	0.0149419	0.0131718	CYP1B1/AKR1B1/RDH10/ALDH3A2/CYP1A1/AKR1C3/ADH1B	7
BP	GO:0014074	response to purine-containing compound	8/202	143/18614	0.000170347	0.0149419	0.0131718	AHR/CYP1B1/GATA6/IGFBP5/ZFP36L1/NT5E/THBD/RAP1A	8
BP	GO:0016102	diterpenoid biosynthetic process	3/202	11/18614	0.000194844	0.0158723	0.013992	RDH10/CYP1A1/AKR1C3	3
BP	GO:0035107	appendage morphogenesis	8/202	146/18614	0.000196465	0.0158723	0.013992	ASPH/RARB/RECK/RDH10/TGFB2/PRRX1/SEMA3C/SOX11	8
BP	GO:0035108	limb morphogenesis	8/202	146/18614	0.000196465	0.0158723	0.013992	ASPH/RARB/RECK/RDH10/TGFB2/PRRX1/SEMA3C/SOX11	8
BP	GO:0009101	glycoprotein biosynthetic process	12/202	324/18614	0.000228708	0.0180034	0.0158706	GALNT7/C1GALT1C1/MGAT4B/TMTC1/SOAT1/UST/DSE/MGAT1/DPAGT1/GLCE/POGLUT1/ST6GALNAC2	12
BP	GO:0006636	unsaturated fatty acid biosynthetic process	5/202	52/18614	0.000246016	0.0188817	0.0166449	PLA2G4A/ELOVL1/PTGES/AKR1C3/PTGDS	5
BP	GO:0036363	transforming growth factor beta activation	3/202	12/18614	0.000257717	0.0191065	0.016843	GATA6/ITGAV/LTBP1	3
BP	GO:0014032	neural crest cell development	6/202	82/18614	0.000267615	0.0191065	0.016843	NRP2/RDH10/SEMA3E/SEMA3A/SEMA3C/SOX11	6
BP	GO:1901657	glycosyl compound metabolic process	6/202	82/18614	0.000267615	0.0191065	0.016843	PGM2/AKR1B1/ENPP4/TYMP/NT5E/AKR1C3	6
BP	GO:0071320	cellular response to cAMP	5/202	54/18614	0.000294157	0.0205242	0.0180928	AHR/CYP1B1/IGFBP5/ZFP36L1/RAP1A	5
BP	GO:0009410	response to xenobiotic stimulus	14/202	440/18614	0.00033345	0.0222312	0.0195976	AHR/CYP1B1/LRP8/NQO1/ABCC1/GATA6/CCND1/SLC1A1/GCLM/TGFB2/CYP1A1/SEMA3C/MMP2/MAP1B	14
BP	GO:0010039	response to iron ion	4/202	31/18614	0.000336685	0.0222312	0.0195976	CCND1/CYP1A1/SLC40A1/TF	4
BP	GO:0034599	cellular response to oxidative stress	11/202	290/18614	0.000340347	0.0222312	0.0195976	CYP1B1/NQO1/ABCC1/SLC1A1/MGST1/CHUK/GSR/STK26/MMP2/AKR1C3/PTPRK	11
BP	GO:0019369	arachidonic acid metabolic process	5/202	56/18614	0.000349123	0.0223293	0.0196841	PLA2G4A/CYP1B1/CYP1A1/AKR1C3/PTGDS	5
BP	GO:0090100	positive regulation of transmembrane receptor protein serine/threonine kinase signaling pathway	7/202	122/18614	0.000373419	0.0227358	0.0200424	HIPK2/GATA6/SULF1/ZEB2/GDF15/TGFB2/SOX11	7
BP	GO:0001516	prostaglandin biosynthetic process	4/202	32/18614	0.000381536	0.0227358	0.0200424	PLA2G4A/PTGES/AKR1C3/PTGDS	4
BP	GO:0046457	prostanoid biosynthetic process	4/202	32/18614	0.000381536	0.0227358	0.0200424	PLA2G4A/PTGES/AKR1C3/PTGDS	4
BP	GO:0022612	gland morphogenesis	7/202	123/18614	0.00039237	0.0227358	0.0200424	PLAG1/SULF1/IGFBP5/NTN4/TGFB2/SEMA3C/MMP2	7
BP	GO:0048864	stem cell development	6/202	88/18614	0.000392506	0.0227358	0.0200424	NRP2/RDH10/SEMA3E/SEMA3A/SEMA3C/SOX11	6
BP	GO:0070141	response to UV-A	3/202	14/18614	0.000419624	0.0236006	0.0208048	CCND1/MMP1/MMP2	3
BP	GO:0007178	transmembrane receptor protein serine/threonine kinase signaling pathway	13/202	398/18614	0.000424458	0.0236006	0.0208048	HIPK2/EMILIN1/GATA6/SULF1/TNFAIP6/ZEB2/DLX3/GDF15/TGFB2/LTBP1/TF/PTPRK/SOX11	13
BP	GO:0042573	retinoic acid metabolic process	4/202	33/18614	0.0004305	0.0236006	0.0208048	RDH10/CYP1A1/AKR1C3/ADH1B	4
BP	GO:0097305	response to alcohol	10/202	252/18614	0.000444326	0.0239313	0.0210963	AHR/CYP1B1/LRP8/NQO1/CCND1/SPIDR/GLB1/MYD88/AKR1C3/PTGER2	10
BP	GO:1901654	response to ketone	9/202	208/18614	0.000459725	0.0242323	0.0213617	AHR/CYP1B1/NQO1/CCND1/TGFB2/GLB1/AKR1C3/TLR2/PTGER2	9
BP	GO:0048608	reproductive structure development	11/202	301/18614	0.000465703	0.0242323	0.0213617	CYP1B1/PLAG1/GATA6/CCND1/SULF1/TNFAIP6/RDH10/TGFB2/NRIP1/MMP2/AKR1C3	11
BP	GO:0019748	secondary metabolic process	5/202	60/18614	0.000481987	0.0245302	0.0216243	CYP1B1/AKR1B1/ZEB2/CYP1A1/AKR1C3	5
BP	GO:0048762	mesenchymal cell differentiation	10/202	255/18614	0.000487408	0.0245302	0.0216243	NRP2/RDH10/LOXL3/SEMA3E/TGFB2/SEMA3A/SEMA3C/PDPN/SOX11/RFLNB	10
BP	GO:0061458	reproductive system development	11/202	305/18614	0.000519966	0.0257467	0.0226967	CYP1B1/PLAG1/GATA6/CCND1/SULF1/TNFAIP6/RDH10/TGFB2/NRIP1/MMP2/AKR1C3	11
BP	GO:0014033	neural crest cell differentiation	6/202	95/18614	0.000591261	0.0288122	0.025399	NRP2/RDH10/SEMA3E/SEMA3A/SEMA3C/SOX11	6
BP	GO:0030199	collagen fibril organization	5/202	64/18614	0.000649735	0.031167	0.0274748	CYP1B1/EMILIN1/PXDN/LOXL3/TGFB2	5
BP	GO:0045860	positive regulation of protein kinase activity	12/202	366/18614	0.000681395	0.0319444	0.0281601	LRP8/CCND1/MMD/SLC1A1/CAB39/TGFB2/FZD10/MAGED1/CHI3L1/RAP1A/VLDLR/RASGRP1	12
BP	GO:0072330	monocarboxylic acid biosynthetic process	9/202	220/18614	0.000688183	0.0319444	0.0281601	PLA2G4A/RDH10/ELOVL1/PTGES/UST/CYP1A1/DSE/AKR1C3/PTGDS	9
BP	GO:0097306	cellular response to alcohol	6/202	98/18614	0.000697157	0.0319444	0.0281601	AHR/CYP1B1/LRP8/SPIDR/AKR1C3/PTGER2	6
BP	GO:0048846	axon extension involved in axon guidance	4/202	38/18614	0.000744403	0.0330919	0.0291717	NRP2/SEMA3E/SEMA3A/SEMA3C	4
BP	GO:1902284	neuron projection extension involved in neuron projection guidance	4/202	38/18614	0.000744403	0.0330919	0.0291717	NRP2/SEMA3E/SEMA3A/SEMA3C	4
BP	GO:0016114	terpenoid biosynthetic process	3/202	17/18614	0.000765317	0.0330919	0.0291717	RDH10/CYP1A1/AKR1C3	3
BP	GO:0061548	ganglion development	3/202	17/18614	0.000765317	0.0330919	0.0291717	CYP1B1/NRP2/SEMA3A	3
BP	GO:0040013	negative regulation of locomotion	13/202	427/18614	0.000816806	0.0348277	0.0307019	IGFBP3/CYP1B1/EMILIN1/RECK/SULF1/IGFBP5/TNFAIP6/SEMA3E/CDH11/STK26/SEMA3A/SEMA3C/PTPRK	13
BP	GO:0048736	appendage development	8/202	182/18614	0.000855865	0.0355068	0.0313006	ASPH/RARB/RECK/RDH10/TGFB2/PRRX1/SEMA3C/SOX11	8
BP	GO:0060173	limb development	8/202	182/18614	0.000855865	0.0355068	0.0313006	ASPH/RARB/RECK/RDH10/TGFB2/PRRX1/SEMA3C/SOX11	8
BP	GO:0008406	gonad development	9/202	228/18614	0.000886625	0.0358587	0.0316107	CYP1B1/GATA6/CCND1/TNFAIP6/RDH10/TGFB2/NRIP1/MMP2/AKR1C3	9
BP	GO:0032570	response to progesterone	4/202	40/18614	0.000906194	0.0358587	0.0316107	CYP1B1/TGFB2/TLR2/PTGER2	4
BP	GO:0071634	regulation of transforming growth factor beta production	4/202	40/18614	0.000906194	0.0358587	0.0316107	GATA6/ITGAV/TGFB2/LTBP1	4
BP	GO:0042574	retinal metabolic process	3/202	18/18614	0.000911067	0.0358587	0.0316107	CYP1B1/RDH10/AKR1C3	3
BP	GO:0006979	response to oxidative stress	13/202	434/18614	0.000947534	0.0368219	0.0324598	CYP1B1/NQO1/ABCC1/PXDN/SLC1A1/GCLM/MGST1/CHUK/GSR/STK26/MMP2/AKR1C3/PTPRK	13
BP	GO:0071241	cellular response to inorganic substance	9/202	231/18614	0.000972084	0.0373037	0.0328846	NQO1/SLC1A1/SYT11/SPIDR/CYP1A1/CHUK/SLC40A1/AKR1C3/TF	9
BP	GO:0030324	lung development	8/202	186/18614	0.000985124	0.0373374	0.0329143	GATA6/IGFBP5/RDH10/LOXL3/PDPN/CHI3L1/HSD11B1/SOX11	8
BP	GO:0045137	development of primary sexual characteristics	9/202	233/18614	0.00103268	0.0386627	0.0340826	CYP1B1/GATA6/CCND1/TNFAIP6/RDH10/TGFB2/NRIP1/MMP2/AKR1C3	9
BP	GO:0006098	pentose-phosphate shunt	3/202	19/18614	0.00107328	0.0392334	0.0345857	TALDO1/TKT/PGD	3
BP	GO:0085029	extracellular matrix assembly	4/202	42/18614	0.00109127	0.0392334	0.0345857	EMILIN1/PXDN/NTN4/MFAP4	4
BP	GO:0010876	lipid localization	14/202	497/18614	0.00109734	0.0392334	0.0345857	PLA2G4A/VPS13A/ABCC1/KCNN4/SERAC1/ITGAV/APOL3/LIMA1/SOAT1/PTGES/NRIP1/SLCO4A1/VLDLR/GULP1	14
BP	GO:0003279	cardiac septum development	6/202	107/18614	0.00110453	0.0392334	0.0345857	NRP2/GATA6/TGFB2/ADAMTS6/SEMA3C/SOX11	6
BP	GO:0060411	cardiac septum morphogenesis	5/202	72/18614	0.00111183	0.0392334	0.0345857	NRP2/GATA6/TGFB2/SEMA3C/SOX11	5
BP	GO:0030323	respiratory tube development	8/202	190/18614	0.00112957	0.0394066	0.0347383	GATA6/IGFBP5/RDH10/LOXL3/PDPN/CHI3L1/HSD11B1/SOX11	8
BP	GO:0032963	collagen metabolic process	6/202	108/18614	0.00115912	0.0398127	0.0350963	EMILIN1/TRAM2/VSIR/MMP1/MMP2/MFAP4	6
BP	GO:0003170	heart valve development	5/202	73/18614	0.00118321	0.0398127	0.0350963	EMILIN1/TNFRSF1A/TGFB2/CDH11/ADAMTS5	5
BP	GO:0003176	aortic valve development	4/202	43/18614	0.00119308	0.0398127	0.0350963	EMILIN1/TNFRSF1A/CDH11/ADAMTS5	4
BP	GO:0071604	transforming growth factor beta production	4/202	43/18614	0.00119308	0.0398127	0.0350963	GATA6/ITGAV/TGFB2/LTBP1	4
BP	GO:0006869	lipid transport	13/202	447/18614	0.00123704	0.04048	0.0356846	PLA2G4A/VPS13A/ABCC1/KCNN4/SERAC1/ITGAV/APOL3/LIMA1/SOAT1/PTGES/SLCO4A1/VLDLR/GULP1	13
BP	GO:0055093	response to hyperoxia	3/202	20/18614	0.00125264	0.04048	0.0356846	CYP1A1/MMP2/PDPN	3
BP	GO:0071371	cellular response to gonadotropin stimulus	3/202	20/18614	0.00125264	0.04048	0.0356846	CYP1B1/GATA6/GCLM	3
BP	GO:0001676	long-chain fatty acid metabolic process	6/202	110/18614	0.00127447	0.0406885	0.0358684	PLA2G4A/CYP1B1/ELOVL1/CYP1A1/AKR1C3/PTGDS	6
BP	GO:0006631	fatty acid metabolic process	12/202	394/18614	0.0012856	0.0406885	0.0358684	PLA2G4A/CYP1B1/TNFRSF1A/AKR1B1/PEX13/ELOVL1/ALDH3A2/PTGES/CYP1A1/PTGR2/AKR1C3/PTGDS	12
BP	GO:0071526	semaphorin-plexin signaling pathway	4/202	44/18614	0.00130136	0.0407672	0.0359378	NRP2/SEMA3E/SEMA3A/SEMA3C	4
BP	GO:0042698	ovulation cycle	5/202	75/18614	0.00133607	0.0414318	0.0365236	CYP1B1/TNFAIP6/TGFB2/NRIP1/MMP2	5
BP	GO:0034614	cellular response to reactive oxygen species	7/202	152/18614	0.00137291	0.0421483	0.0371553	CYP1B1/NQO1/CHUK/STK26/MMP2/AKR1C3/PTPRK	7
BP	GO:0030728	ovulation	3/202	21/18614	0.00144979	0.0432123	0.0380932	TNFAIP6/NRIP1/MMP2	3
BP	GO:0046128	purine ribonucleoside metabolic process	3/202	21/18614	0.00144979	0.0432123	0.0380932	PGM2/ENPP4/NT5E	3
BP	GO:0050765	negative regulation of phagocytosis	3/202	21/18614	0.00144979	0.0432123	0.0380932	SYT11/TLR2/DYSF	3
BP	GO:0030517	negative regulation of axon extension	4/202	46/18614	0.00153819	0.0454062	0.0400272	MAP2/SEMA3E/SEMA3A/SEMA3C	4
BP	GO:0071248	cellular response to metal ion	8/202	200/18614	0.00156548	0.0457717	0.0403494	NQO1/SLC1A1/SYT11/CYP1A1/CHUK/SLC40A1/AKR1C3/TF	8
BP	GO:0006740	NADPH regeneration	3/202	22/18614	0.00166537	0.0477821	0.0421216	TALDO1/TKT/PGD	3
BP	GO:0048485	sympathetic nervous system development	3/202	22/18614	0.00166537	0.0477821	0.0421216	NRP2/SEMA3A/SOX11	3
BP	GO:0090092	regulation of transmembrane receptor protein serine/threonine kinase signaling pathway	10/202	301/18614	0.00171511	0.0487535	0.042978	HIPK2/EMILIN1/GATA6/SULF1/TNFAIP6/ZEB2/GDF15/TGFB2/LTBP1/SOX11	10
CC	GO:0062023	collagen-containing extracellular matrix	19/209	415/19518	1.17946e-07	3.16096e-05	2.99211e-05	EMILIN1/COL8A2/SULF1/PXDN/LOXL3/NTN4/GDF15/WNT5B/TGFB2/GPC6/COL10A1/CD151/LTBP1/MMP2/MFAP4/ADAMTS5/SPARCL1/TIMP3/PRG4	19
CC	GO:0005788	endoplasmic reticulum lumen	13/209	312/19518	3.35917e-05	0.00450129	0.00426084	IGFBP3/COL8A2/IGFBP5/ARSI/IGFBP1/WNT5B/COL10A1/LTBP1/TF/ADAMTS5/POGLUT1/SPARCL1/GANAB	13
CC	GO:0097440	apical dendrite	3/209	15/19518	0.000500774	0.0447358	0.0423461	SLC1A1/MAP2/MAP1B	3
MF	GO:0001968	fibronectin binding	6/205	31/18369	1.04762e-06	0.000515428	0.00046426	IGFBP3/ITGAV/IGFBP5/TNFAIP6/LOXL3/MMP2	6
MF	GO:0016614	oxidoreductase activity, acting on CH-OH group of donors	10/205	133/18369	2.46576e-06	0.000606578	0.000546361	AKR1B1/KDSR/RDH10/ALDH3A2/PTGR2/AKR1C3/ADH1B/HSD11B1/PGD/ME2	10
MF	GO:0016616	oxidoreductase activity, acting on the CH-OH group of donors, NAD or NADP as acceptor	9/205	123/18369	9.89176e-06	0.00122437	0.00110282	AKR1B1/KDSR/RDH10/PTGR2/AKR1C3/ADH1B/HSD11B1/PGD/ME2	9
MF	GO:0031994	insulin-like growth factor I binding	4/205	13/18369	9.95424e-06	0.00122437	0.00110282	IGFBP3/ITGAV/IGFBP5/IGFBP1	4
MF	GO:0019955	cytokine binding	9/205	130/18369	1.54753e-05	0.00143452	0.00129211	NRP2/TNFRSF1A/PXDN/IFNAR1/ITGAV/LIFR/OSMR/LTBP1/PDPN	9
MF	GO:0019838	growth factor binding	9/205	132/18369	1.74942e-05	0.00143452	0.00129211	IGFBP3/NRP2/PXDN/ITGAV/LIFR/IGFBP5/IGFBP1/OSMR/LTBP1	9
MF	GO:0005520	insulin-like growth factor binding	4/205	19/18369	5.11984e-05	0.00359852	0.00324128	IGFBP3/ITGAV/IGFBP5/IGFBP1	4
MF	GO:0052650	NADP-retinol dehydrogenase activity	3/205	13/18369	0.00036072	0.0199296	0.0179511	AKR1B1/RDH10/AKR1C3	3
MF	GO:0050840	extracellular matrix binding	5/205	55/18369	0.000364565	0.0199296	0.0179511	PXDN/ITGAV/NTN4/ADAMTS5/SPARCL1	5
MF	GO:0005041	low-density lipoprotein particle receptor activity	3/205	15/18369	0.000564496	0.0261493	0.0235534	LRP12/LRP8/VLDLR	3
MF	GO:0005201	extracellular matrix structural constituent	8/205	167/18369	0.000584638	0.0261493	0.0235534	EMILIN1/COL8A2/PXDN/COL10A1/LTBP1/MFAP4/CHI3L1/PRG4	8
MF	GO:0030228	lipoprotein particle receptor activity	3/205	18/18369	0.000987689	0.0404953	0.0364752	LRP12/LRP8/VLDLR	3
MF	GO:0004745	NAD-retinol dehydrogenase activity	3/205	19/18369	0.00116328	0.0440257	0.0396552	RDH10/AKR1C3/ADH1B	3
