# Supplementary material for: Identification of cellular senescence-related genes and immune cell infiltration characteristics in intervertebral disc degeneration
Source: Front Immunol. 2024 Sep 12;15:1439976. doi: 10.3389/fimmu.2024.1439976 (PMC11424418; doi:10.3389/fimmu.2024.1439976)
Supplement: Supplementary file 5 [file Table5.xlsx]

## Sheet: 相关性IGFBP3_GSEA
ID	Description	setSize	enrichmentScore	NES	pvalue	p.adjust	qvalue	rank	leading_edge	core_enrichment	NES_1
hsa03010	Ribosome	83	-0.595327	-2.55936	1e-10	3.41e-08	2.66316e-08	2796	tags=51%, list=15%, signal=43%	51263/9349/6157/6150/6228/140801/2197/9553/65003/63931/6168/6233/6227/51187/6156/6224/7311/6181/6229/6217/6205/6169/200916/6125/6188/64968/6124/6208/6122/25873/124995/6132/6194/54460/6165/6158/6160/6135/9045/6146/6138/6137	2.55936
hsa00510	N-Glycan biosynthesis	50	0.497836	2.03802	4.57116e-05	0.00259794	0.00202895	2201	tags=38%, list=12%, signal=34%	11282/84061/6185/1798/22845/6184/57134/152586/4245/7841/57171/4121/10905/4122/29880/23193/56052/58505/4247	2.03802
hsa00280	Valine, leucine and isoleucine degradation	47	-0.493874	-1.87337	0.000301143	0.00780705	0.00609719	1835	tags=32%, list=10%, signal=29%	84693/30/3033/3155/18/217/3030/594/4594/587/56922/10449/38/501/316	1.87337
hsa04141	Protein processing in endoplasmic reticulum	161	0.359598	1.86033	1.10043e-05	0.00125082	0.00097687	4810	tags=42%, list=26%, signal=31%	10970/84061/10130/80267/30001/4780/6185/7184/80331/9373/6184/27248/57134/22926/9532/55666/7841/6400/581/4121/10905/6745/56886/1409/823/54788/3309/821/55741/23193/10134/596/10484/9978/55768/58505/9601/1388/7353/811/5611/54431/10525/10960/5034/10294/51726/51619/51360/56605/1650/7186/51128/3998/55829/3312/4217/258010/7095/7326/7321/85479/55176/23640/9695/7327/3301	1.86033
hsa00061	Fatty acid biosynthesis	16	-0.61891	-1.81712	0.00467919	0.0469295	0.0366512	3753	tags=50%, list=20%, signal=40%	7923/2180/51102/84869/81616/54995/23305/23205	1.81712
hsa05225	Hepatocellular carcinoma	155	0.344486	1.77053	7.7259e-05	0.00376361	0.00293933	3870	tags=32%, list=21%, signal=25%	1728/7042/595/1499/5925/55193/57492/4257/11211/81029/1871/4780/29117/6597/2885/8325/7039/581/5290/8289/2002/598/2475/6654/6934/7296/5894/6198/9817/4041/7474/8323/5335/196528/8503/5579/55274/8324/7855/51426/86/51176/7046/1857/7015/2932/4089/7480/5291	1.77053
hsa00513	Various types of N-glycan biosynthesis	39	0.460098	1.76544	0.00181004	0.0237248	0.0185287	2201	tags=33%, list=12%, signal=29%	11282/84061/6185/6184/57134/152586/4245/4121/10905/4122/56052/58505/4247	1.76544
hsa04919	Thyroid hormone signaling pathway	120	0.360379	1.76539	0.000170948	0.00623251	0.0048675	5815	tags=52%, list=31%, signal=36%	595/4853/1499/8202/3685/4854/9611/29079/5331/6772/5290/5211/483/5330/2475/1733/3066/4193/5894/9862/2033/2308/6513/5335/5170/84812/4851/8503/5579/116931/476/53919/3690/2932/25942/9442/487/481/5291/2626/9968/9440/5566/5214/652/23439/3845/2648/6567/5469/54361/1387/207/6009/5594/8841/10025/71/9969/6714/5604/1827	1.76539
hsa03050	Proteasome	42	0.453373	1.76531	0.00200282	0.0243915	0.0190494	5288	tags=57%, list=29%, signal=41%	5720/5699/5717/5685/5684/5707/5713/5690/5708/5714/5691/5719/5702/5715/5686/10197/5704/51371/5709/11047/5688/9861/5696/5698	1.76531
hsa00512	Mucin type O-glycan biosynthesis	33	0.482017	1.75809	0.00276843	0.0314678	0.0245759	4278	tags=48%, list=23%, signal=37%	6483/29071/51809/27090/57452/2589/55568/10610/51301/9334/79623/6482/168391/2590/114805/55808	1.75809
hsa04217	Necroptosis	129	0.351237	1.75165	0.000143844	0.00613136	0.0047885	3598	tags=34%, list=19%, signal=28%	10379/637/5321/7132/3454/3460/3459/8878/83447/2512/3146/9131/8717/11035/9525/6772/841/55506/581/5481/823/54822/9555/3716/3553/596/3449/90865/51510/2495/3718/10616/3442/5610/7297/7419/8737/6774/3455/192111/8605/7186/2747/6778	1.75165
hsa05205	Proteoglycans in cancer	193	0.331274	1.75018	2.16109e-05	0.00184233	0.00143883	3870	tags=32%, list=21%, signal=26%	7042/595/1499/6093/2335/7097/11211/81029/3479/3685/4060/4659/23365/3678/1514/4313/2885/8325/5290/7078/8826/2002/3693/967/2065/4318/2817/1278/3709/5499/5328/7410/1277/2475/6654/867/4193/5894/6198/7057/858/859/7291/7474/8323/5335/5500/5170/8503/2316/5579/8324/7855/6774/1655/3690/9475/960/5747/7480/836/5291	1.75018
hsa05160	Hepatitis C	144	0.341521	1.73412	0.000218209	0.00623251	0.0048675	4677	tags=38%, list=25%, signal=29%	10379/637/595/1499/7132/5925/3454/1871/1147/7529/8717/4938/2885/6772/841/581/5290/7187/29110/3716/5516/5519/440275/6654/3449/51208/7534/4940/3665/5894/7122/3442/5465/10197/8503/5610/7297/8737/6774/3455/26285/7186/2932/5522/8554/836/5291/1365/9073/8837/6773/4600/1021/149461/3845	1.73412
hsa05165	Human papillomavirus infection	315	0.307561	1.72376	1.88187e-06	0.000320859	0.000250586	3870	tags=33%, list=21%, signal=26%	10379/595/3911/4853/1499/7132/5925/3454/2335/22801/11211/81029/8992/3685/5159/4854/1147/10319/3678/182/523/3675/8717/1284/2885/6772/3659/533/1286/8325/5663/841/23545/23513/581/5290/3693/7187/1282/29110/1278/57801/3716/5516/10312/5519/1277/2475/6654/894/10134/6934/545/7283/3449/3066/4193/55012/5894/6198/7057/3680/9794/2033/2308/3105/898/3696/1739/3915/7474/8323/3442/7143/4851/8503/5610/7297/23352/…	1.72376
hsa05171	Coronavirus disease - COVID-19	171	-0.35069	-1.68675	0.000201851	0.00623251	0.0048675	2689	tags=30%, list=15%, signal=26%	9349/6157/1432/728/3440/6228/140801/2197/7189/5600/629/729/5336/4599/6168/6233/6227/7113/51187/6156/6224/7311/6181/6229/6217/3570/23118/6205/735/718/6169/200916/6125/6188/6124/6208/5293/6122/25873/6132/6194/6165/6158/6160/727/6135/9045/6146/59272/6138/6137	1.68675
hsa05164	Influenza A	150	0.326435	1.67729	0.000343419	0.00780705	0.00609719	3321	tags=29%, list=18%, signal=24%	10379/637/7132/3454/3460/3459/1147/83447/8717/4938/3838/6772/841/581/5290/8766/103/3122/7187/29110/4615/3716/7177/3553/9407/3449/4940/51284/90865/3665/5894/2033/5611/3442/55916/3576/8503/5579/5610/7297/23633/5644/3455/4793	1.67729
hsa05226	Gastric cancer	144	0.328143	1.66619	0.000893806	0.0145137	0.011335	4063	tags=31%, list=22%, signal=25%	7042/595/5915/1499/5925/11211/81029/1871/1495/2255/2885/1015/8325/581/5290/83998/2475/1045/6654/6934/596/1030/5894/6198/898/4041/7474/8323/8503/8324/7855/51426/27006/51176/7046/1857/7015/2932/4089/7480/8074/5291/26291/999/2253	1.66619
hsa04350	TGF-beta signaling pathway	104	0.348129	1.66608	0.00174001	0.0237248	0.0185287	5508	tags=46%, list=30%, signal=33%	7042/4052/6093/3625/7018/9611/3626/2200/8200/4838/7027/7037/9765/659/5516/5519/285704/9978/1030/3066/79875/10468/6198/7057/2033/92/64388/7046/2014/3398/25942/4089/4090/652/26585/1874/4091/3397/7044/656/91/4086/650/1387/3077/90/8454/5594	1.66608
hsa05206	MicroRNAs in cancer	158	0.319459	1.64273	0.000663612	0.0125718	0.00981836	3980	tags=35%, list=22%, signal=28%	9839/1545/7042/595/4853/5154/4363/6093/1871/5159/4854/9493/1946/6659/3678/90427/2885/5290/7078/9759/8434/2065/4318/659/5328/2475/6654/894/23405/596/3066/4193/5894/7057/2033/898/994/5335/7143/4851/8503/4082/1786/5579/5581/472/6774/3690/960/3190/5156/836/5291/57521/1945	1.64273
hsa04142	Lysosome	129	0.328173	1.63663	0.000825473	0.0140743	0.0109918	3710	tags=37%, list=20%, signal=30%	23659/23312/53/2720/8546/3920/950/2717/1514/411/8763/533/23545/1509/7805/967/1203/1520/4074/427/9741/10312/8692/6272/26985/2799/3988/4758/410/1511/6448/768239/23431/1510/9516/2588/79158/57192/26503/1522/5476/8906/23335/1213/50617/1657/51172/6556	1.63663
hsa05215	Prostate cancer	95	0.349597	1.62895	0.00216204	0.0254227	0.0198547	3870	tags=36%, list=21%, signal=28%	595/1499/5154/5925/1871/3479/5159/7184/1147/2885/7039/5290/4318/5327/5328/2475/6654/6934/596/4193/5894/56034/2033/2308/898/5170/8503/51176/2932/1385/5156/6716/90993/5291	1.62895
hsa05418	Fluid shear stress and atherosclerosis	129	0.325678	1.62419	0.000996679	0.0154485	0.0120651	2398	tags=26%, list=13%, signal=23%	1728/7056/1499/5154/7132/4257/7295/3685/4780/8878/7412/7184/1147/1514/6612/4313/5175/51588/5290/4205/4318/2817/59341/1906/659/5327/91860/3553/596/3554/858/859/387082/9817	1.62419
hsa05163	Human cytomegalovirus infection	210	0.30315	1.60687	0.000326008	0.00780705	0.00609719	4824	tags=37%, list=26%, signal=28%	637/595/6890/1499/7132/5925/6093/9826/1871/3685/112/1147/23365/6387/5530/8717/196883/115/5331/5732/2885/841/581/5290/2002/29110/3709/5330/3716/2475/91860/2782/6654/3553/3449/1388/2767/1230/4193/5894/5533/6198/3554/811/3105/3442/3576/8503/5579/8737/6774/1234/5734/3690/7186/9475/2932/1385/5156/5747/90993/836/5291/2786/2791/9138/2792/5566/6376/113/94235/1021/3845/6351/3588/59345/2787/51764	1.60687
hsa04510	Focal adhesion	197	0.303818	1.6058	0.000535469	0.0114122	0.00891274	3766	tags=30%, list=20%, signal=25%	2909/595/3911/1499/5154/6093/2335/22801/7424/3479/3685/5159/4659/10319/3678/3675/1284/64098/2885/1286/5290/2002/3693/1282/1278/23396/5499/7410/1277/5906/6654/894/2013/596/5894/56034/7057/3680/858/859/3696/3915/5500/7143/5170/394/8503/4633/8395/2316/5579/6696/3694/7450/3690/9475/2932/5156/5747/3679	1.6058
hsa01522	Endocrine resistance	94	0.34419	1.59817	0.0018785	0.0237248	0.0185287	2260	tags=26%, list=12%, signal=23%	595/4853/5925/8202/1871/3479/4854/9611/112/182/4313/196883/115/2885/581/5290/4318/10683/2475/6654/596/4193/5894/6198	1.59817
hsa05161	Hepatitis B	153	0.310143	1.59808	0.00110041	0.0163148	0.0127416	3870	tags=33%, list=21%, signal=26%	7042/637/5925/3454/7097/1871/1147/7529/2885/6772/841/581/5290/2002/4318/3654/7187/29110/4615/3716/6654/596/10454/3449/1388/7534/1642/3665/5894/2033/898/3718/3442/3576/5111/8503/5579/7297/7419/6774/114609/7046/1960/6778/4089/1385/90993/836/843/5291	1.59808
hsa05169	Epstein-Barr virus infection	187	0.298273	1.57258	0.000657687	0.0125718	0.00981836	3870	tags=32%, list=21%, signal=26%	10379/637/595/6890/5925/3454/7097/1871/1147/5717/4794/8717/4938/6772/841/581/5290/5707/3122/3654/7187/29110/4615/5713/3716/894/5708/596/10454/4734/3449/5714/4940/3066/4193/5719/3665/5702/811/3105/898/3718/956/3442/8503/5610/7297/8737/6774/51426/3455/4793/7186/960/25942/965/5704/5971/836/5291	1.57258
hsa04218	Cellular senescence	153	0.303367	1.56317	0.00174218	0.0237248	0.0185287	3146	tags=25%, list=17%, signal=21%	3486/7042/595/28996/5925/677/1871/8878/83447/5530/5290/286826/3709/59341/5481/823/23291/54822/5499/147746/2475/90550/91860/894/545/776/1030/4193/5894/5533/2308/3105/898/10111/5500/3576/8503/7419/472	1.56317
hsa04070	Phosphatidylinositol signaling system	96	0.329031	1.54492	0.00527078	0.0498722	0.0389494	3404	tags=32%, list=18%, signal=26%	8867/55361/3635/117283/8525/56623/5331/5290/22908/5305/3709/54928/23396/5330/5289/4952/3705/253430/91860/1609/5286/3612/5335/8821/84812/8503/8395/5579/10423/160851/23262	1.54492
hsa05168	Herpes simplex virus 1 infection	429	0.265362	1.53629	3.67436e-05	0.00250591	0.00195708	4361	tags=31%, list=24%, signal=24%	10379/637/51427/6890/7132/65251/92285/3454/284370/7097/3460/163051/163081/3459/10780/1147/7773/84503/3678/7625/8717/171392/7711/340252/4938/6772/59348/841/342892/91661/581/5290/6672/84436/598/7596/79818/90333/3122/3654/7187/29110/54811/199777/4615/10172/5499/3716/80110/2475/440275/3553/596/57335/10454/3449/57474/4940/84911/284406/7643/3665/90594/147657/55900/811/3105/79230/136051/147923/345462/16…	1.53629
hsa04390	Hippo signaling pathway	150	0.298941	1.53602	0.00288523	0.0317376	0.0247865	4616	tags=36%, list=25%, signal=27%	7042/595/1499/84962/11211/81029/25937/7529/1495/8325/8200/6788/23513/122786/659/23291/5499/5516/5519/8994/894/4771/174/6934/9113/7534/26524/7159/1739/7474/8323/92597/5500/60485/8324/7855/51176/7046/3398/1857/2932/7161/5522/4089/7480/999/55233/3996/126374/652/3397/8945/656/324	1.53602
hsa03013	Nucleocytoplasmic transport	97	0.325795	1.52496	0.0050503	0.0492043	0.0384278	3554	tags=33%, list=19%, signal=27%	10527/3842/79711/6612/3838/4927/55161/51194/57187/10921/3837/57510/64328/4686/5905/11097/65109/9670/55706/79902/5976/387082/55916/5903/51808/23633/7175/22916/55308/3839/94026/1434	1.52496
hsa04810	Regulation of actin cytoskeleton	223	0.283421	1.51663	0.000740545	0.0132908	0.0103799	4289	tags=33%, list=23%, signal=26%	2909/5154/6093/2335/22801/3685/5159/2846/4659/10097/23365/3678/26999/6387/3675/732/2245/2255/623/10787/8976/5290/8826/3693/624/5305/1132/10092/10109/23396/5217/5499/7410/731/54434/6654/8936/10095/55740/10096/5894/56034/3680/3696/2147/5500/3682/28964/8503/4633/8395/1129/23191/27006/3694/3690/79784/9475/5156/5747/3679/8074/5291/653857/26291/81624/2253/9459/10627/9138/3684/80310/340156/85366	1.51663
hsa05010	Alzheimer disease	345	0.266502	1.51006	0.000219326	0.00623251	0.0048675	3892	tags=29%, list=21%, signal=23%	637/102/2906/2905/1499/7132/11211/81029/1435/10313/3798/4137/1147/83447/5717/3799/57142/5685/5530/5684/4719/22926/5331/506/8325/10382/5663/841/5290/5707/29985/23516/50507/3709/5713/5481/25800/4720/823/5330/27173/5289/3416/84701/5690/2475/90550/7922/91860/3553/1020/5708/25825/4311/6868/776/64837/5714/5691/7277/4728/5719/5894/5533/5702/9821/5715/4041/351/7474/8323/5686/6391/522/8503/5610/26100/7419…	1.51006
hsa05224	Breast cancer	143	0.283011	1.43791	0.00541135	0.0498722	0.0389494	5927	tags=45%, list=32%, signal=31%	595/4853/1499/5925/8202/11211/81029/1871/3479/8600/4854/182/2255/2885/8325/581/5290/10683/2475/6654/6934/5894/6198/4041/7474/8323/4851/8503/8324/7855/2100/51426/27006/51176/1857/2932/7480/8074/5291/26291/2253/2064/1021/324/3845/2249/388585/8822/3280/2254/54361/7976/207/675/369/5594/7476/1870/80326/7471/1869/5604/2535/1956	1.43791
hsa05131	Shigellosis	228	0.263928	1.42272	0.00428594	0.045672	0.0356692	3920	tags=32%, list=21%, signal=26%	9844/7132/6093/63916/8878/8354/1147/10097/55752/3678/8717/5331/8976/581/5290/598/11146/29110/10092/4615/3709/10109/5481/823/23291/5330/5217/5289/2475/3553/8936/596/9978/10454/10095/9267/389898/4193/10096/6198/3554/929/2308/10616/5335/8352/3576/84812/10318/8503/3098/4633/9140/8355/26100/27128/51619/5581/837/8737/472/55964/4793/84335/7186/9475/960/2932/11335/5747/8678/5291/57521/653857	1.42272
hsa04151	PI3K-Akt signaling pathway	338	0.24076	1.36281	0.00462405	0.0469295	0.0366512	4824	tags=33%, list=26%, signal=25%	595/3911/5154/3454/2335/7097/22801/9180/1435/7424/3479/3566/3685/5159/2846/7184/1147/1946/4908/10319/3678/7529/3675/1284/2255/2885/285/6446/1286/7039/6794/5290/598/3693/2065/1282/1278/3716/5516/5519/1277/2475/2782/6654/8115/894/596/3449/1388/7534/4193/55012/5894/56034/6198/7057/3680/10161/898/3696/2069/3718/3915/3442/7143/5562/5170/8503/1129/1441/3455/27006/6696/3694/4254/7450/3690/2932/5522/1385…	1.36281
