# Supplementary material for: Identification of cellular senescence-related genes and immune cell infiltration characteristics in intervertebral disc degeneration
Source: Front Immunol. 2024 Sep 12;15:1439976. doi: 10.3389/fimmu.2024.1439976 (PMC11424418; doi:10.3389/fimmu.2024.1439976)
Supplement: Supplementary file 6 [file Table6.xlsx]

## Sheet: 相关性NQO1_GSEA
ID	Description	setSize	enrichmentScore	NES	pvalue	p.adjust	qvalue	rank	leading_edge	core_enrichment	NES_1
hsa03050	Proteasome	42	0.673075	2.64725	8.99303e-10	1.53331e-07	1.14543e-07	2508	tags=62%, list=14%, signal=54%	5717/5685/5707/5684/5713/5691/10197/5704/5708/5690/11047/10213/5714/9861/5688/5715/5719/5686/51371/5694/5702/5682/5699/5720/5692/5683	2.64725
hsa04141	Protein processing in endoplasmic reticulum	161	0.418336	2.13375	5.5761e-09	6.33816e-07	4.73479e-07	4964	tags=52%, list=27%, signal=38%	22926/4780/9532/80331/10970/3312/80267/10905/9373/10130/84061/55768/7353/54788/56886/6184/7184/29979/6185/54431/581/7326/4121/51619/823/5886/10294/5601/6400/3320/23193/30001/27248/55176/3301/51360/5611/1650/51726/267/6745/8454/7321/1410/51128/596/7327/9978/573/10525/7186/55666/23471/811/4217/10484/3309/821/10808/7322/3304/58505/5887/10802/55741/2923/10960/57134/23640/1965/9601/7993/50613/7095/104…	2.13375
hsa05100	Bacterial invasion of epithelial cells	75	0.451264	2.01936	1.46546e-05	0.000312326	0.000233317	3715	tags=44%, list=20%, signal=35%	63916/10097/10092/10096/1499/10109/1495/8976/9844/10095/5290/867/2335/8936/3678/859/81873/1213/55752/60/387/5879/858/124404/71/1398/1399/5747/55964/653857/1793/10093/3611	2.01936
hsa05017	Spinocerebellar ataxia	136	0.408899	2.01192	2.71326e-07	1.32175e-05	9.87383e-06	3788	tags=41%, list=20%, signal=33%	5717/5685/5707/5684/5289/2905/5713/7436/5290/5691/9821/5704/5708/6311/5690/11047/2906/10213/5714/8678/292/9861/5688/3709/7419/2475/5601/5715/5719/83447/26100/5686/5694/5702/55062/5682/2891/56652/2892/5692/5683/30849/7186/5330/23369/6261/4217/90550/10528/5705/5579/5709/29982/6511/5718/23236	2.01192
hsa03013	Nucleocytoplasmic transport	97	0.429808	2.00206	6.46105e-06	0.000157373	0.000117562	2915	tags=37%, list=16%, signal=31%	3837/55161/4686/3838/6612/79711/10527/4927/1434/51194/22916/57510/3842/55916/55706/3836/11097/23633/10762/5905/3840/81929/3841/65109/79902/3839/9670/10526/23636/3843/64328/57187/2733/51808/387082/55705	2.00206
hsa04217	Necroptosis	129	0.400354	1.95932	1.23906e-06	5.28149e-05	3.94543e-05	3224	tags=35%, list=17%, signal=29%	3454/2512/55506/7132/637/9555/8717/192111/3146/5321/2495/5610/9131/10379/9525/581/6772/292/7419/823/8878/11035/5601/3320/83447/3459/3718/3460/90865/10059/5481/54822/51510/8737/5119/596/7099/7186/3716/3442/142/27243/2747/79643/3553	1.95932
hsa05010	Alzheimer disease	345	0.34634	1.9585	2.21938e-10	7.56808e-08	5.65358e-08	3878	tags=36%, list=21%, signal=29%	5717/22926/7132/1147/3799/81029/637/5685/5707/5684/5530/102/57142/1499/5289/3845/2905/506/3416/5610/1020/5713/5290/7846/5691/27173/9821/4719/5704/5708/5663/10376/5690/11047/6868/5533/4728/9377/2906/10213/8325/5714/25800/8678/292/9861/5688/64837/3709/6391/7419/324/823/2475/4726/4704/5601/29985/7976/5715/5719/8323/83447/26100/5686/5694/5702/7277/55062/5682/55851/4720/5481/4716/25825/84790/1435/1031…	1.9585
hsa03010	Ribosome	83	-0.452532	-1.92479	2.8275e-05	0.000535654	0.000400149	2324	tags=42%, list=13%, signal=37%	51069/140801/9349/6156/23521/51187/6168/6125/6158/6217/6132/6205/6169/6233/6194/6208/6227/6229/6181/63931/200916/25873/6224/6165/7311/6122/6188/9045/6160/124995/6135/6137/6138/6146/54460	1.92479
hsa00510	N-Glycan biosynthesis	50	0.47099	1.92091	0.000346813	0.00394211	0.00294487	3815	tags=44%, list=21%, signal=35%	11282/22845/10905/4245/84061/1798/4247/6184/6185/10195/4121/29880/23193/4122/29929/1650/56052/84620/8818/58505/57171/84920	1.92091
hsa05225	Hepatocellular carcinoma	155	0.377052	1.90977	2.16702e-06	7.40192e-05	5.52945e-05	3526	tags=32%, list=19%, signal=26%	1728/5925/55193/4780/81029/4257/6597/1499/8289/2885/3845/29117/7296/196528/9817/5290/7042/1871/581/86/8325/57492/3162/324/4087/2475/55274/5335/595/7039/7976/8323/6654/51176/6605/60/2002/5594/4040/71/598/6602/7046/3265/10023/51426/8324/2932/5604/5579	1.90977
hsa04810	Regulation of actin cytoskeleton	223	0.356751	1.8973	1.10515e-07	6.28091e-06	4.69202e-06	3873	tags=38%, list=21%, signal=30%	2909/23365/10097/10092/10096/4659/10109/5217/3845/5305/6093/10787/8976/10095/5154/3685/5290/9475/10627/2335/56034/8936/3675/6387/3678/3694/5499/28984/324/2846/2255/732/26999/6654/81873/1129/8395/1072/54434/5500/23396/2245/60/23191/387/5594/3682/79784/22801/5879/7410/4478/103910/80310/79837/28964/3696/71/3265/1902/3693/2247/3680/55740/1398/2768/5216/1399/5747/4633/733/9138/653857/1793/54961/5604/9…	1.8973
hsa00280	Valine, leucine and isoleucine degradation	47	-0.490045	-1.86465	0.000405899	0.00446488	0.0033354	2102	tags=36%, list=11%, signal=32%	54511/65985/594/3030/217/10449/18/3033/587/4329/316/56922/3155/84693/501/38/4594	1.86465
hsa03082	ATP-dependent chromatin remodeling	98	0.398007	1.8462	0.000118789	0.00176118	0.00131565	2802	tags=34%, list=15%, signal=29%	55506/55193/6597/3066/9555/8289/29117/196528/54815/6760/53615/29998/605/86/9275/11177/8607/8295/54107/57492/55274/9219/64431/6605/2186/7528/60/93973/6594/51773/71/6602/404281	1.8462
hsa00480	Glutathione metabolism	47	0.455809	1.82908	0.00103519	0.00980555	0.00732503	2721	tags=36%, list=15%, signal=31%	2936/2730/5226/4257/2539/2729/2879/6723/494143/2937/290/2882/27306/51056/9027/51060/3417	1.82908
hsa00532	Glycosaminoglycan biosynthesis - chondroitin sulfate / dermatan sulfate	21	0.558277	1.82779	0.00375833	0.0278607	0.0208127	4723	tags=67%, list=26%, signal=50%	29940/10090/55501/11285/126792/337876/54480/113189/166012/92126/51363/55790/50515/55454	1.82779
hsa05014	Amyotrophic lateral sclerosis	323	0.326391	1.82108	4.06277e-08	3.46351e-06	2.58734e-06	3945	tags=37%, list=21%, signal=29%	5717/22926/7132/3799/637/5685/5707/5684/4686/5530/10121/5289/5217/4927/2905/506/5713/29110/7846/5691/9821/4719/5704/5708/6311/29979/10376/5690/55916/11047/64446/581/55706/5533/310/4728/9377/2906/84516/10213/10762/5714/8678/9861/5688/64837/81929/6391/84134/2475/4726/1616/8878/4704/79902/5715/5719/26100/10010/5686/10280/5694/2882/5702/7277/55062/5682/2891/4720/55860/65018/4716/84790/60/9782/3798/23…	1.82108
hsa04216	Ferroptosis	37	0.473741	1.8056	0.0015205	0.0140133	0.0104683	1445	tags=35%, list=8%, signal=32%	2730/2512/2495/7018/23657/2729/30061/3162/2879/7419/5621/5093/2937	1.8056
hsa05132	Salmonella infection	237	0.335618	1.80148	2.17065e-06	7.40192e-05	5.52945e-05	2874	tags=31%, list=16%, signal=26%	7295/63916/7132/1147/3799/10097/3654/10121/10092/10096/1499/5289/10109/5217/8717/51143/4615/10787/1434/8976/9844/10095/5290/4074/4646/7846/10640/9475/10627/7184/10376/581/3836/84516/55770/3840/5878/64837/11035/5601/3320/26999/7097/3839/7277/81873/51176/257364/55860/7879/23265/112574/84790/65082/60/23191/127829/387/3798/5594/5879/5286/103910/8737/596/7099/55823/4790/71/7186/10382/3265/23207	1.80148
hsa00512	Mucin type O-glycan biosynthesis	33	0.480663	1.80019	0.00360034	0.0272826	0.0203809	1268	tags=24%, list=7%, signal=23%	29071/51809/2589/6483/9334/6482/27090/55568	1.80019
hsa04142	Lysosome	129	0.367548	1.79877	2.51325e-05	0.000504128	0.000376598	3060	tags=35%, list=17%, signal=29%	8546/411/53/2799/23659/2720/23431/26985/8763/2717/533/427/4074/950/9516/1514/23312/23335/1497/1201/967/23545/2588/1509/8905/57192/3920/1213/7805/1520/410/2519/3988/51172/11154/1522/768239/8692/256471/9741/1515/5476/3482/6677/79158	1.79877
hsa05322	Systemic lupus erythematosus	88	-0.412511	-1.78284	0.000277715	0.00326555	0.00243946	4928	tags=47%, list=27%, signal=34%	3458/735/3112/94239/940/8358/3108/6737/8359/255626/3111/729/8350/717/3115/3586/8367/8348/8366/8351/2903/8345/8343/958/718/8344/3018/8335/85236/55766/8346/8365/8339/8360/727/3017/8361/8349/3021/3012/8364	1.78284
hsa04120	Ubiquitin mediated proteolysis	136	0.355228	1.74784	4.85627e-05	0.000871573	0.00065109	2989	tags=32%, list=16%, signal=27%	8451/11059/140739/64326/9039/10054/7319/55236/92912/9817/23291/3093/867/9690/51366/996/4591/7326/23221/26091/57448/8945/55958/4734/51619/8924/8453/1161/389898/1642/9320/51588/22954/8916/8454/51434/7321/7327/55585/9978/8065/51433/7334	1.74784
hsa05016	Huntington disease	270	0.319761	1.74718	2.60874e-06	8.08709e-05	6.04129e-05	3878	tags=36%, list=21%, signal=29%	5717/3799/5685/1175/5707/5684/10121/3066/5289/506/5713/7846/5691/6874/9821/4719/5704/5708/10376/5690/11047/64446/581/5431/4728/9377/84516/10213/5714/8678/292/9861/5688/64837/6391/7419/2475/4726/4704/5601/5715/5719/1385/83447/26100/5686/5694/2882/5702/7277/55062/5682/23186/2891/1213/4720/55860/2033/4716/84790/5434/3798/518/522/2892/5692/5468/5683/4714/30849/1537/7186/5330/10975/1173/55967/10382/84…	1.74718
hsa04350	TGF-beta signaling pathway	104	0.370419	1.74184	8.96844e-05	0.0014563	0.0010879	3667	tags=34%, list=20%, signal=27%	3066/659/9611/7027/6093/7018/7042/8200/285704/5516/657/4052/1030/4087/3397/10468/2033/9765/7037/2014/8454/387/5594/9978/1874/7046/3625/650/25942/2200/79875/4090/5519/3626/7057	1.74184
hsa04392	Hippo signaling pathway - multiple species	28	0.486344	1.7391	0.00586392	0.0371656	0.0277638	4220	tags=54%, list=23%, signal=41%	25937/84962/60485/55233/79633/6788/4771/7005/92597/126374/54798/8994/26524/9113/79981	1.7391
hsa05020	Prion disease	240	0.324053	1.73902	4.97579e-06	0.000130519	9.75013e-05	3878	tags=36%, list=21%, signal=29%	5717/3799/5685/5707/5684/5530/3312/2905/506/5713/5290/7846/5691/4719/5704/5708/10376/5690/11047/581/5533/4728/9377/2906/10213/5714/292/9861/5688/64837/3709/6391/7419/5621/4726/732/4704/5601/5715/5719/1385/83447/5686/859/5694/5702/7277/5566/5682/4720/4716/84790/3798/5594/5879/518/522/10963/858/5692/5683/4714/1537/776/5567/10975/55967/10382/84701/4718/6261/3553/90550/733/3309/2932/5705/6390/4709/57…	1.73902
hsa04919	Thyroid hormone signaling pathway	120	0.359553	1.737	0.000268183	0.00326555	0.00243946	5537	tags=48%, list=30%, signal=34%	483/3066/1499/9611/3845/8202/4853/3685/5290/29079/9442/6772/2475/5335/595/5566/10499/1733/2033/9440/60/5594/6009/476/5211/2648/5567/9968/71/5330/3265/4854/25942/5214/2932/5604/5579/5469/23236/572/652/9862/2308/1734/207/6567/9969/5894/481/4193/5291/4893/23439/3091/116931/480/487/6714	1.737
hsa05012	Parkinson disease	235	0.322928	1.73191	3.04352e-06	8.64867e-05	6.4608e-05	3567	tags=33%, list=19%, signal=27%	7295/5717/22926/3799/4780/5685/5707/5684/506/9817/5713/7846/5691/27173/4719/5704/5708/10376/5690/11047/581/7326/4728/9377/10213/5714/25800/292/9861/5688/64837/3709/6391/7419/4726/1616/4704/5601/5335/29985/5715/5719/83447/5686/5694/5702/7277/5566/5682/4720/65018/4716/84790/3798/518/522/5692/7327/5683/4714/1537/5567/598/10975/55967/10382/64116/84701/23516/4718/4137/4217/90550/3309/5705/6390/4709/57…	1.73191
hsa04144	Endocytosis	237	0.319014	1.71236	1.22178e-05	0.000277751	0.000207488	3174	tags=29%, list=17%, signal=24%	11059/60682/3799/1175/10890/10097/10092/10096/3312/10109/832/830/8976/10095/23111/23527/867/58533/9525/8766/89853/116984/10254/5878/1601/4734/10565/4087/11267/64411/2060/11031/8723/51534/859/10564/81873/8395/1213/11021/56288/7879/9765/7037/23396/93343/30845/387/3798/57403/8411/51510/9101/858/5119/377/23325/28964/7456/9135/7046/1173/9897/3265/27243/3482/51324/9815/79643	1.71236
hsa05135	Yersinia infection	130	0.348719	1.70697	0.000112831	0.00174889	0.00130647	3473	tags=35%, list=19%, signal=28%	63916/1147/23365/10097/3654/10092/10096/10109/8935/6093/4615/29110/8976/9844/10095/5290/9475/2335/3678/5601/5335/81873/8395/23396/60/387/5594/5879/7410/7099/7456/4790/71/7186/1398/9815/1399/3553/5747/9138/2932/653857/1793/5585/5604	1.70697
hsa05022	Pathways of neurodegeneration - multiple diseases	432	0.296853	1.70006	1.01836e-07	6.28091e-06	4.69202e-06	3572	tags=30%, list=19%, signal=25%	5717/22926/7132/3799/81029/637/5685/5707/5684/5530/10121/1499/5289/3845/2905/506/1020/5713/29110/7846/5691/9821/4719/5704/5708/5663/6311/10376/5690/11047/64446/581/5533/7326/4728/9377/2906/84516/10213/8325/5714/8678/292/9861/5688/64837/3709/6391/84134/7419/324/823/5621/2475/4726/1616/8878/4704/5601/5335/7976/5715/5719/8323/83447/26100/10010/5686/10280/5694/2882/5702/7277/55062/5682/2891/4720/5586…	1.70006
hsa04540	Gap junction	84	0.370527	1.6893	0.000585206	0.00604713	0.00451738	3841	tags=37%, list=21%, signal=29%	2885/3845/5154/7846/115/56034/10376/112/7082/3709/2767/7277/6654/5566/84790/5594/2982/80310/5567/5330/5598/10382/3265/1902/10746/5604/5579/5159/23236/196883/2983	1.6893
hsa00650	Butanoate metabolism	22	-0.528404	-1.67941	0.00819188	0.0481626	0.0359788	2102	tags=36%, list=11%, signal=32%	54511/65985/3030/18/3033/3155/6296/38	1.67941
hsa04720	Long-term potentiation	64	0.381421	1.66143	0.00432087	0.0306962	0.0229309	3788	tags=34%, list=20%, signal=27%	5530/3845/2905/5533/2906/5906/3709/5499/5566/2891/2033/5500/5594/814/5567/5330/3265/5604/5579/5502/5534/23236	1.66143
hsa04530	Tight junction	160	0.324807	1.6562	0.000195622	0.00277946	0.00207633	3684	tags=33%, list=20%, signal=27%	57826/10097/10092/10096/10109/6093/23513/10095/7846/9475/10627/6794/10376/5562/5516/5906/4771/7082/1739/4734/5601/595/3308/51762/7277/5566/81873/910/23370/4301/56288/84790/60/387/911/79784/5879/4478/103910/8777/776/5567/71/11149/51208/4217/9693/4633/123720/653857/5519/912/10093	1.6562
hsa04390	Hippo signaling pathway	150	0.328967	1.6489	0.000225514	0.00306645	0.00229073	2175	tags=23%, list=12%, signal=21%	7529/81029/7534/25937/659/1499/84962/60485/1495/55233/23513/7042/23291/8200/5516/6788/657/4771/8325/8945/1739/5499/324/4087/595/7976/174/8323/7005/51176/3397/56288/5500/92597/60	1.6489
hsa04520	Adherens junction	89	0.358337	1.64864	0.00272374	0.0221142	0.0165199	4259	tags=38%, list=23%, signal=30%	7525/1499/1495/83605/6093/5797/8976/9475/10627/8936/5906/7082/57493/51176/2033/4301/56288/60/387/5594/5879/117178/81607/103910/71/7046/4633/8826/2241/87/5819/6934/51701/5795	1.64864
hsa05131	Shigellosis	228	0.305781	1.6278	5.15856e-05	0.000879534	0.000657037	3924	tags=37%, list=21%, signal=30%	63916/7132/1147/10097/10092/10096/5289/10109/5217/8717/6093/4615/29110/8976/9844/10095/5290/9475/10627/23291/8936/581/3678/8678/8945/3709/51619/823/2475/8878/5601/5335/389898/11146/26100/8354/55062/81873/3098/55752/5481/60/8454/387/5594/84335/5879/7321/103910/8737/596/30849/9978/7099/124404/4790/71/598/7186/5330/3554/10892/7334/1398/837/5216/1399/3553/5747/4633/11335/2932/55964/653857/1793/9265/7…	1.6278
hsa05211	Renal cell carcinoma	66	0.369202	1.61333	0.00478027	0.0322044	0.0240576	5437	tags=47%, list=29%, signal=33%	2885/3845/5290/7042/5906/5781/8453/7039/2034/6654/2033/5594/5879/9978/3265/1398/1399/7428/5604/572/54583/2889/112399/207/5894/2113/5291/4893/9915/3091/7030	1.61333
hsa05418	Fluid shear stress and atherosclerosis	129	0.328414	1.60725	0.000484127	0.00515898	0.0038539	3304	tags=32%, list=18%, signal=26%	1728/7295/7132/1147/4780/4257/659/1499/6612/9817/5154/3685/5290/7184/7056/5562/657/1514/3162/8878/5601/3320/859/51588/2817/60/387/5879/858/596/4790/7412/71/3554/5598/387082/4217/4313/3553/5747/4205	1.60725
hsa05205	Proteoglycans in cancer	193	0.305709	1.59879	0.000233806	0.00306645	0.00229073	4374	tags=35%, list=24%, signal=27%	81029/23365/1499/4659/2885/3845/6093/3685/5290/7042/9475/867/2335/4060/3678/1514/8325/5781/3709/5499/4087/2475/967/5335/595/7976/8323/7097/859/6654/5566/10818/2817/5500/60/2002/387/5594/5879/7410/4478/858/7099/5567/71/3265/3693/2247/3479/4313/5747/8324/9138/5604/1655/5579/8826/7057/5328/54776/4318/7855/1278/22800/7078/2316/960	1.59879
hsa04730	Long-term depression	55	0.384271	1.59615	0.00398105	0.0288838	0.021577	3841	tags=38%, list=21%, signal=30%	5321/3845/5516/3709/2767/4067/2891/2895/5594/2982/2892/5330/3265/3479/2768/6261/5604/5579/5519/23236/2983	1.59615
hsa05160	Hepatitis C	144	0.320044	1.59611	0.00061574	0.00617551	0.00461328	2840	tags=24%, list=15%, signal=20%	7529/3454/5925/7132/1147/637/7534/1499/8717/2885/3845/5610/7187/29110/5290/1871/10197/10379/581/5516/6772/4938/595/6654/440275/5594/8737/5465/4790/4940/7186/3716/3442/3265	1.59611
hsa05130	Pathogenic Escherichia coli infection	183	0.306979	1.59202	0.000263257	0.00326555	0.00243946	3434	tags=31%, list=19%, signal=26%	7132/1147/23365/10097/3654/10092/10096/10109/8717/6093/4615/10787/8976/10095/4646/7846/9475/8936/10061/10376/581/4430/7082/5781/9826/2846/4644/5601/26999/7277/81873/8440/84790/60/23191/387/5594/79784/5879/8737/7099/7456/4790/71/7186/3554/10382/1902/51208/4641/2768/837/3553/9138/55930/653857/9265	1.59202
hsa01522	Endocrine resistance	94	0.33607	1.56311	0.00588546	0.0371656	0.0277638	3958	tags=34%, list=21%, signal=27%	5925/9611/2885/3845/8202/4853/5290/1871/115/182/581/112/2475/5601/595/6654/5566/10498/5594/596/5567/3265/4854/3479/4313/5747/5604/10683/5469/572/196883/4318	1.56311
hsa05212	Pancreatic cancer	74	0.350388	1.56254	0.00481649	0.0322044	0.0240576	3507	tags=31%, list=19%, signal=25%	5925/5899/1147/3845/5290/7042/1871/581/6772/4087/2475/5601/595/7039/5594/5879/4790/598/3716/7046/51426/5604/9459	1.56254
hsa05161	Hepatitis B	153	0.298929	1.5101	0.00184671	0.0161468	0.0120622	2840	tags=23%, list=15%, signal=20%	7529/3454/5925/1147/637/3654/7534/2885/3845/4615/7187/29110/5290/7042/1871/581/6772/7419/5601/1642/1385/7097/3718/6654/1654/2033/2002/5594/596/7099/4790/3716/3442/7046/3265	1.5101
hsa05163	Human cytomegalovirus infection	210	0.286167	1.4994	0.00100045	0.00974725	0.00728148	3950	tags=31%, list=21%, signal=25%	5925/7132/1147/637/5530/23365/1499/8717/2885/3845/6093/29110/3685/5290/1871/9475/2782/115/581/5533/6387/112/9826/3709/2475/2767/595/5732/1385/6654/5566/2791/2002/387/5594/6009/5879/8737/4790/5567/7186/5330/3716/3442/3554/3265/811/1398/2787/2768/1399/3553/5747/9138/2932/5604/5579/5534/1234/6890/23236/196883/6891/115004/2923	1.4994
hsa04218	Cellular senescence	153	0.296787	1.49927	0.00213484	0.0181995	0.0135956	2840	tags=25%, list=15%, signal=21%	28996/5925/3486/5530/3845/286826/5290/10111/7042/1871/23291/5533/292/8945/3709/677/5499/7419/823/1030/4087/2475/8878/595/83447/5481/5500/545/5594/3805/6009/54822/147746/776/4790/1874/7046/3265	1.49927
hsa04071	Sphingolipid signaling pathway	117	0.30944	1.49343	0.00771157	0.0461341	0.0344635	3788	tags=34%, list=20%, signal=27%	7132/8560/637/8717/3845/4363/6093/259230/427/5290/9475/134/581/5516/29956/81537/5601/1509/10558/387/5594/5879/55012/596/8439/55304/4790/7186/5330/3265/130367/5523/2768/4217/5604/53637/5579/5519/1903/23236	1.49343
hsa05210	Colorectal cancer	84	0.326987	1.4908	0.00635029	0.0393718	0.0294119	3473	tags=32%, list=19%, signal=26%	5899/1499/2885/3845/4437/5290/7042/581/324/4087/2475/5601/595/7039/6654/51176/26060/4436/387/5594/5879/596/7046/3265/51426/2932/5604	1.4908
hsa05171	Coronavirus disease - COVID-19	171	-0.309536	-1.48639	0.00537516	0.0352486	0.0263317	3881	tags=35%, list=21%, signal=28%	5595/5600/2197/729/6124/5602/6223/728/717/9636/7113/140801/23118/1839/9349/1440/5599/6156/5336/23521/51187/6168/3551/6125/718/6158/6217/6132/4792/6205/6169/6233/4599/6194/6208/6227/6229/6181/200916/7189/6347/3627/727/25873/6224/6165/7311/6122/6188/9045/6160/629/5293/6135/6137/6138/59272/6146/3570	1.48639
hsa05169	Epstein-Barr virus infection	187	0.284325	1.47782	0.00176952	0.0158791	0.0118622	3170	tags=26%, list=17%, signal=22%	3454/5925/5717/1147/637/5707/3654/3066/8717/5610/4615/5713/7187/29110/5290/1871/5704/10379/5708/11047/581/6772/10213/5714/9861/4734/4938/5601/595/5719/7097/3718/4067/5702/6850/5879/4794/8737/596/4790/4940/7186/3716/3442/7874/25942/811/965/51426	1.47782
hsa04380	Osteoclast differentiation	127	0.300827	1.46436	0.00456836	0.0317921	0.0237496	2814	tags=27%, list=15%, signal=23%	3454/7132/1147/5530/2885/8600/5290/7042/4286/10379/5533/6772/3709/11024/8878/5601/1385/3459/3460/6850/54209/140885/1435/11026/5594/5879/5468/8061/4790/814/7186/3716/7046/3554	1.46436
hsa05164	Influenza A	150	0.291748	1.46235	0.00315054	0.0249845	0.0186642	3675	tags=28%, list=20%, signal=23%	3454/7132/1147/637/3838/8717/5610/4615/7187/29110/5290/10379/55916/581/3836/6772/23633/8766/292/3841/4938/83447/3459/5611/3460/2033/90865/60/5594/7099/4790/4940/71/3716/3442/103/3553/10898/5604/5579/3455/5340	1.46235
hsa05417	Lipid and atherosclerosis	201	0.278198	1.45967	0.0025219	0.0209748	0.0156688	3810	tags=29%, list=21%, signal=24%	22926/7132/1147/4780/637/5530/3654/3312/3845/4615/7436/7187/29110/5290/9475/7184/581/5533/5906/5601/5335/3308/1555/3320/7097/10010/30001/4067/57534/839/387/5594/5879/7410/5468/596/4312/7099/4790/7412/598/7186/5330/3442/3265/4217/3553/5747/3929/3309/9138/2932/948/929/5534/3304/6648/23236/572	1.45967
hsa05167	Kaposi sarcoma-associated herpesvirus infection	183	0.277173	1.43744	0.0034854	0.0270118	0.0201786	2905	tags=23%, list=16%, signal=20%	3454/5925/7132/1147/637/5530/1499/5289/8717/3845/5610/7187/29110/5290/1871/2782/10379/581/5533/4277/6772/8678/3709/2475/5601/5335/595/1385/3459/4067/3572/51176/6850/2791/2033/5594/5879/4790/7186/3716/3442/3265/2247	1.43744
hsa05207	Chemical carcinogenesis - receptor activation	176	0.277104	1.42444	0.00682805	0.0415779	0.0310599	4100	tags=28%, list=22%, signal=22%	3837/5925/4257/3838/1545/2885/3845/4853/8600/85315/5290/196/115/182/7184/3836/23633/112/3840/2475/2255/3841/595/1555/1385/3320/3839/6654/5566/5594/596/5465/776/4790/5567/3265/2247/604/54852/253152/408/5604/5579/10683/6776/572/196883/2248/9446/1137	1.42444
hsa05206	MicroRNAs in cancer	158	0.278113	1.41865	0.00860676	0.0497442	0.0371603	4224	tags=32%, list=23%, signal=25%	3066/659/1545/2885/3845/4363/4853/6093/5154/5290/7042/1871/9839/8434/9493/1946/3678/6659/3162/324/2475/5335/595/7976/3190/6654/2033/387/5594/1789/596/4790/5598/3265/4854/9759/1398/1399/23405/1786/5604/5579/5243/7057/5328/5159/3667/4318/90427/4170/7078	1.41865
