# Supplementary material for: Identification of cellular senescence-related genes and immune cell infiltration characteristics in intervertebral disc degeneration
Source: Front Immunol. 2024 Sep 12;15:1439976. doi: 10.3389/fimmu.2024.1439976 (PMC11424418; doi:10.3389/fimmu.2024.1439976)
Supplement: Supplementary file 7 [file Table7.xlsx]

## Sheet: ez
miRNAname	geneName
hsa-let-7a-2-3p	IGFBP3
hsa-miR-106b-3p	IGFBP3
hsa-miR-124-3p	IGFBP3
hsa-miR-128-3p	IGFBP3
hsa-miR-148a-3p	IGFBP3
hsa-miR-15a-5p	IGFBP3
hsa-miR-15b-5p	IGFBP3
hsa-miR-16-5p	IGFBP3
hsa-miR-17-5p	IGFBP3
hsa-miR-182-5p	IGFBP3
hsa-miR-186-5p	IGFBP3
hsa-miR-195-5p	IGFBP3
hsa-miR-196a-5p	IGFBP3
hsa-miR-196b-5p	IGFBP3
hsa-miR-19a-3p	IGFBP3
hsa-miR-19b-3p	IGFBP3
hsa-miR-1-3p	IGFBP3
hsa-miR-20b-5p	IGFBP3
hsa-miR-210-3p	IGFBP3
hsa-miR-212-5p	IGFBP3
hsa-miR-214-3p	IGFBP3
hsa-miR-218-5p	IGFBP3
hsa-miR-224-5p	IGFBP3
hsa-miR-25-3p	IGFBP3
hsa-miR-26a-1-3p	IGFBP3
hsa-miR-26a-2-3p	IGFBP3
hsa-miR-26a-5p	IGFBP3
hsa-miR-26b-5p	IGFBP3
hsa-miR-27a-3p	IGFBP3
hsa-miR-27b-3p	IGFBP3
hsa-miR-29a-3p	IGFBP3
hsa-miR-29a-5p	IGFBP3
hsa-miR-29c-3p	IGFBP3
hsa-miR-335-3p	IGFBP3
hsa-miR-33b-5p	IGFBP3
hsa-miR-340-5p	IGFBP3
hsa-miR-34a-5p	IGFBP3
hsa-miR-370-3p	IGFBP3
hsa-miR-375	IGFBP3
hsa-miR-424-5p	IGFBP3
hsa-miR-449a	IGFBP3
hsa-miR-455-3p	IGFBP3
hsa-miR-455-5p	IGFBP3
hsa-miR-497-5p	IGFBP3
hsa-miR-5006-3p	IGFBP3
hsa-miR-5010-3p	IGFBP3
hsa-miR-511-5p	IGFBP3
hsa-miR-522-5p	IGFBP3
hsa-miR-548au-3p	IGFBP3
hsa-miR-574-5p	IGFBP3
hsa-miR-576-3p	IGFBP3
hsa-miR-628-5p	IGFBP3
hsa-miR-93-5p	IGFBP3
hsa-miR-103a-3p	IGFBP3
hsa-miR-1343-3p	IGFBP3
hsa-miR-191-5p	IGFBP3
hsa-miR-23b-3p	IGFBP3
hsa-miR-503-5p	IGFBP3
hsa-let-7b-5p	IGFBP3
hsa-miR-10b-5p	IGFBP3
hsa-miR-132-3p	IGFBP3
hsa-miR-155-5p	IGFBP3
hsa-miR-194-5p	IGFBP3
hsa-miR-200b-3p	IGFBP3
hsa-miR-20a-5p	IGFBP3
hsa-miR-30d-5p	IGFBP3
hsa-miR-376a-5p	IGFBP3
hsa-miR-429	IGFBP3
hsa-miR-433-3p	IGFBP3
hsa-miR-448	IGFBP3
hsa-miR-7-5p	IGFBP3
hsa-miR-941	IGFBP3
hsa-miR-147a	IGFBP3
hsa-miR-147b	IGFBP3
hsa-miR-21-5p	IGFBP3
hsa-miR-142-5p	IGFBP3
hsa-miR-125b-5p	IGFBP3
hsa-miR-103a-3p	NQO1
hsa-miR-107	NQO1
hsa-miR-186-5p	NQO1
hsa-miR-24-3p	NQO1
hsa-miR-338-5p	NQO1
hsa-miR-34a-5p	NQO1
hsa-miR-375	NQO1
hsa-miR-485-5p	NQO1
hsa-miR-1-3p	NQO1
hsa-miR-124-3p	NQO1
hsa-miR-126-3p	NQO1
hsa-miR-128-3p	NQO1
hsa-miR-129-2-3p	NQO1
hsa-miR-147a	NQO1
hsa-miR-200c-3p	NQO1
hsa-miR-205-5p	NQO1
hsa-miR-210-3p	NQO1
hsa-miR-27a-3p	NQO1
hsa-miR-7-5p	NQO1
hsa-miR-941	NQO1
hsa-miR-374a-5p	NQO1
hsa-let-7b-5p	AL050341.2
hsa-let-7b-5p	AC074117.1
hsa-let-7b-5p	AC124045.1
hsa-let-7b-5p	SLC9A3-AS1
hsa-let-7b-5p	SNHG4
hsa-let-7b-5p	LINC-PINT
hsa-let-7b-5p	NEAT1
hsa-let-7b-5p	AC109460.3
hsa-let-7b-5p	AC012184.3
hsa-let-7b-5p	AC037487.4
hsa-let-7b-5p	LINC00894
hsa-miR-107	FGD5-AS1
hsa-miR-125b-5p	DANCR
hsa-miR-128-3p	NEAT1
hsa-miR-128-3p	MIR497HG
hsa-miR-142-5p	AC026191.1
hsa-miR-142-5p	THUMPD3-AS1
hsa-miR-142-5p	FGD5-AS1
hsa-miR-142-5p	AC093010.2
hsa-miR-142-5p	CKMT2-AS1
hsa-miR-142-5p	EPB41L4A-AS1
hsa-miR-142-5p	CTC-338M12.4
hsa-miR-142-5p	KCNQ1OT1
hsa-miR-142-5p	LINC00641
hsa-miR-142-5p	OIP5-AS1
hsa-miR-142-5p	MIR99AHG
hsa-miR-142-5p	FTX
hsa-miR-148a-3p	NUTM2A-AS1
hsa-miR-148a-3p	AL049840.5
hsa-miR-155-5p	LINC00472
hsa-miR-155-5p	OTUD6B-AS1
hsa-miR-155-5p	KCNQ1OT1
hsa-miR-155-5p	AP001486.2
hsa-miR-155-5p	ARHGAP5-AS1
hsa-miR-155-5p	NORAD
hsa-miR-15a-5p	FGD5-AS1
hsa-miR-15a-5p	AC004803.1
hsa-miR-15b-5p	MEG8
hsa-miR-15b-5p	AL117190.1
hsa-miR-15b-5p	MIR497HG
hsa-miR-16-5p	LINC02035
hsa-miR-16-5p	AC004803.1
hsa-miR-16-5p	AL117190.1
hsa-miR-17-5p	HAGLR
hsa-miR-17-5p	FGD5-AS1
hsa-miR-17-5p	AC093010.2
hsa-miR-17-5p	AC087477.2
hsa-miR-182-5p	LINC02245
hsa-miR-186-5p	MAP4K3-DT
hsa-miR-186-5p	AC019080.1
hsa-miR-186-5p	MAGI2-AS3
hsa-miR-186-5p	AP000766.1
hsa-miR-186-5p	Z83843.1
hsa-miR-186-5p	FTX
hsa-miR-195-5p	SNHG1
hsa-miR-196b-5p	LINC00472
hsa-miR-196b-5p	NEAT1
hsa-miR-19a-3p	HAGLR
hsa-miR-19a-3p	FGD5-AS1
hsa-miR-19a-3p	MIR100HG
hsa-miR-19b-3p	HAGLR
hsa-miR-19b-3p	FGD5-AS1
hsa-miR-19b-3p	MIR100HG
hsa-miR-19b-3p	AC124312.3
hsa-miR-205-5p	AC093010.2
hsa-miR-20a-5p	HAGLR
hsa-miR-20a-5p	AC093010.2
hsa-miR-20a-5p	AC087477.2
hsa-miR-20b-5p	AL365181.3
hsa-miR-21-5p	AC108449.2
hsa-miR-21-5p	OTUD6B-AS1
hsa-miR-21-5p	LINC00641
hsa-miR-210-3p	AC093010.2
hsa-miR-214-3p	FGD5-AS1
hsa-miR-214-3p	OLMALINC
hsa-miR-224-5p	AC093010.2
hsa-miR-224-5p	OIP5-AS1
hsa-miR-23b-3p	SNHG1
hsa-miR-24-3p	PAXIP1-DT
hsa-miR-24-3p	EBLN3P
hsa-miR-24-3p	AC060780.1
hsa-miR-24-3p	ILF3-DT
hsa-miR-24-3p	NRSN2-AS1
hsa-miR-24-3p	LINC00894
hsa-miR-26b-5p	EBLN3P
hsa-miR-26b-5p	NORAD
hsa-miR-27a-3p	AC242426.2
hsa-miR-27a-3p	AC093010.2
hsa-miR-27a-3p	SCAMP1-AS1
hsa-miR-27a-3p	ENTPD1-AS1
hsa-miR-27a-3p	RASSF8-AS1
hsa-miR-27a-3p	LINC02381
hsa-miR-27a-3p	OIP5-AS1
hsa-miR-27a-3p	AC021483.2
hsa-miR-27a-3p	AC007780.1
hsa-miR-27a-3p	AC006213.2
hsa-miR-29a-3p	AL355488.1
hsa-miR-29a-3p	THUMPD3-AS1
hsa-miR-29a-3p	KCNQ1OT1
hsa-miR-29a-3p	AC144548.1
hsa-miR-29a-3p	OIP5-AS1
hsa-miR-29a-3p	AC005332.6
hsa-miR-29a-3p	LINC01224
hsa-miR-29a-3p	DUXAP8
hsa-miR-29a-3p	AL117329.1
hsa-miR-29c-3p	LINC00511
hsa-miR-29c-3p	DUXAP8
hsa-miR-30d-5p	AL049840.5
hsa-miR-33b-5p	EGOT
hsa-miR-33b-5p	FGD5-AS1
hsa-miR-34a-5p	LINC00667
hsa-miR-370-3p	NEAT1
hsa-miR-370-3p	AC087741.1
hsa-miR-424-5p	MIR29B2CHG
hsa-miR-424-5p	SH3BP5-AS1
hsa-miR-424-5p	LINC02035
hsa-miR-424-5p	EPB41L4A-AS1
hsa-miR-424-5p	AC021078.1
hsa-miR-424-5p	NEAT1
hsa-miR-424-5p	LINC00641
hsa-miR-424-5p	PSMA3-AS1
hsa-miR-424-5p	ALOX12-AS1
hsa-miR-424-5p	AC024075.2
hsa-miR-424-5p	MCM3AP-AS1
hsa-miR-429	AC026356.1
hsa-miR-455-3p	AL691482.3
hsa-miR-455-3p	THRB-IT1
hsa-miR-455-3p	AC021078.1
hsa-miR-455-3p	MIR600HG
hsa-miR-455-3p	SLC25A25-AS1
hsa-miR-455-3p	NEAT1
hsa-miR-455-3p	LINC00641
hsa-miR-455-3p	DICER1-AS1
hsa-miR-455-3p	GABPB1-AS1
hsa-miR-455-3p	ERVK13-1
hsa-miR-455-5p	OIP5-AS1
hsa-miR-628-5p	NEAT1
hsa-miR-628-5p	AC020978.7
hsa-miR-7-5p	OIP5-AS1
hsa-miR-93-5p	HAGLR
hsa-miR-93-5p	AC093010.2
