# Supplementary material for: Identification of cellular senescence-related genes and immune cell infiltration characteristics in intervertebral disc degeneration
Source: Front Immunol. 2024 Sep 12;15:1439976. doi: 10.3389/fimmu.2024.1439976 (PMC11424418; doi:10.3389/fimmu.2024.1439976)
Supplement: Supplementary file 8 [file Table8.xlsx]

## Sheet: Sheet1
mRNA	TF
IGFBP3	MTF2
IGFBP3	SETDB1
IGFBP3	POU5F1
IGFBP3	TP63
IGFBP3	SMAD3
IGFBP3	SUZ12
IGFBP3	NR3C1
IGFBP3	YAP1
IGFBP3	SMAD2
IGFBP3	PPARD
IGFBP3	EOMES
IGFBP3	HIF1A
IGFBP3	TCF3
IGFBP3	CTCF
IGFBP3	ATF3
IGFBP3	SMARCA4
IGFBP3	RCOR1
IGFBP3	AR
IGFBP3	SMAD4
IGFBP3	ZNF217
IGFBP3	PRDM14
IGFBP3	EP300
IGFBP3	E2F1
IGFBP3	ESR1
IGFBP3	BACH1
IGFBP3	SALL4
IGFBP3	TRIM28
IGFBP3	SOX2
IGFBP3	RAD21
IGFBP3	STAT3
IGFBP3	GATA2
IGFBP3	NANOG
IGFBP3	NFE2L2
NQO1	KLF1
NQO1	KDM5B
NQO1	MEF2A
NQO1	KLF4
NQO1	RELA
NQO1	MITF
NQO1	E2F4
NQO1	HNF4A
NQO1	PAX6
NQO1	EGR1
NQO1	PPARG
NQO1	GATA4
NQO1	DNAJC2
NQO1	MYC
NQO1	NACC1
NQO1	E2F1
NQO1	ESR1
NQO1	BACH1
NQO1	SALL4
NQO1	TRIM28
NQO1	SOX2
NQO1	RAD21
NQO1	STAT3
NQO1	GATA2
NQO1	NANOG
NQO1	NFE2L2
